# Supplementary material for: Comparative Genomic Insights into the Evolution of Halobacteria-Associated “Candidatus Nanohaloarchaeota”
Source: mSystems. 2022 Oct 19;7(6):e00669-22. doi: 10.1128/msystems.00669-22 (PMC9765267; doi:10.1128/msystems.00669-22)
Supplement: TABLE S1 [file msystems.00669-22-s0007.xlsx]

## Sheet: Table S1
Table S1 Statistical description of the genomes of Ca. Nanohaloarchaeota, Ca. Aenigmatarchaeota, and three unidentified phyla
Note: The genome marked in light grey is abandoned in further study considering the average nucleotide identity with other genome and their completeness and contamination (see Fig. S2b). a, Gold id in IMG. b, assembled in our lab but not uploaded in NCBI. ND, 16S rRNA gene was not predicted. c, assembled in this study.
Accession No.	Strain	Initial_taxonomy	GTDB_taxonomy_R202	Contigs number	Genome size (bp)	N50	N90	GC content (mol%)	Completeness (%)	Contamination (%)	Gene number	CDS number	rRNA number	tRNA number	Locus tag of 16S rRNA gene
GCA_017610385.1	AB_1215_Bin_137	Candidatus Nanohaloarchaeota archaeon	d__Archaea;p__Nanohaloarchaeota;c__Nanosalinia;o__Nanosalinales;f__;g__;s__	18	788277	77734	19431	32.355	79.91	0	867	849	3	15	rRNA_JAFCCC010000010.1_281-1748_DIR-
GCA_022729315.1c	NHA21	Candidatus Nanohaloarchaeota archaeon	d__Archaea;p__Nanohaloarchaeota;c__Nanosalinia;o__Nanosalinales;f__;g__;s__	78	1130266	19632	7664	56.09	78.94	0	1301	1285	1	15	ND
GCA_022729285.1c	NHA24	Candidatus Nanohaloarchaeota archaeon	d__Archaea;p__Nanohaloarchaeota;c__Nanosalinia;o__Nanosalinales;f__;g__;s__	106	762957	9734	3092	38.128	76.53	2.8	838	820	1	17	ND
GCA_022729335.1c	NHA20	Candidatus Nanohaloarchaeota archaeon	d__Archaea;p__Nanohaloarchaeota;c__Nanosalinia;o__Nanosalinales;f__;g__;s__	60	840242	21270	5577	41.204	79.91	0	914	895	3	16	rRNA_k141_176504_length_34219_cov_13.2257_21439-22912_DIR+
GCA_022729275.1c	NHA23	Candidatus Nanohaloarchaeota archaeon	d__Archaea;p__Nanohaloarchaeota;c__Nanosalinia;o__Nanosalinales;f__;g__;s__	82	849024	17982	4223	38.059	78.5	0.93	970	949	1	20	ND
GCA_022257775.1	NHA-2	Candidatus Nanohaloarchaeota archaeon	d__Archaea;p__Nanohaloarchaeota;c__Nanosalinia;o__Nanosalinales;f__;g__;s__	78	876291	14011	5810	38.52	81	0.93	952	927	3	22	rRNA_sd16_k127_273614_3042-4516_DIR-
GCA_022729255.1c	NHA22	Candidatus Nanohaloarchaeota archaeon	d__Archaea;p__Nanohaloarchaeota;c__Nanosalinia;o__Nanosalinales;f__;g__;s__	56	948638	24269	8162	38.812	80.37	0.47	1000	976	3	21	rRNA_k141_326606_length_51665_cov_27.9824_3042-4516_DIR-
GCA_000220355.1	J07AB56	Candidatus Nanosalinarum sp. J07AB56	d__Archaea;p__Nanohaloarchaeota;c__Nanosalinia;o__Nanosalinales;f__Nanosalinaceae;g__Nanosalinarum;s__Nanosalinarum sp000220355	259	1094094	7510	1567	56.204	76.71	6.54	1520	1485	3	32	rRNA_GL982569.1_581094-582580_DIR+
GCA_022729235.1c	NHA25	Candidatus Nanohaloarchaeota archaeon	d__Archaea;p__Nanohaloarchaeota;c__Nanosalinia;o__Nanosalinales;f__Nanosalinaceae;g__;s__	1	1027595	1027595	1027595	48.481	86.14	0	1253	1235	3	15	rRNA_k141_89014_length_1027595_cov_20.6981_256554-258027_DIR+
GCA_014297435.1	MAG_AT22	Nanohaloarchaea archaeon	d__Archaea;p__Nanohaloarchaeota;c__Nanosalinia;o__Nanosalinales;f__Nanosalinaceae;g__PL-Br10-U2g16;s__PL-Br10-U2g16 sp014297435	15	998768	249960	62909	44.314	85.67	0	1215	1179	2	34	ND
GCA_003009795.1	SW_7_43_1	Nanohaloarchaea archaeon SW_7_43_1	d__Archaea;p__Nanohaloarchaeota;c__Nanosalinia;o__Nanosalinales;f__Nanosalinaceae;g__SW-4-43-9;s__SW-4-43-9 sp003009795	1	956550	956550	956550	42.61	84.03	2.8	1108	1085	3	20	rRNA_PXPE01000001.1_922485-923955_DIR+
Ga0310355a	Nha-CHl	Unclassified Nanohaloarchaeota archaeon	d__Archaea;p__Nanohaloarchaeota;c__Nanosalinia;o__Nanosalinales;f__Nanosalinaceae;g__;s__	1	1093273	1093273	1093273	40.321	70.4	0	1924	1892	3	29	rRNA_Ga0310355_11_422071-423544_DIR+
Ga0101775a	NAR1	Unclassified Nanohaloarchaeota archaeon Nha-CHl	d__Archaea;p__Nanohaloarchaeota;c__Nanosalinia;o__Nanosalinales;f__Nanosalinaceae;g__;s__	3	1094064	675691	356951	40.315	84.27	0.93	1231	1200	2	29	rRNA_NAR1_11_227544-229023_DIR-
GCA_001563875.1	B1-Br10_U2g1	Nanohaloarchaea archaeon B1-Br10_U2g1	d__Archaea;p__Nanohaloarchaeota;c__Nanosalinia;o__Nanosalinales;f__Nanosalinaceae;g__B1-Br10-U2g19;s__B1-Br10-U2g19 sp001563875	26	709831	38548	16195	42.57	82.17	0	871	844	0	27	ND
GCA_022729395.1c	NHA26	Candidatus Nanohaloarchaeota archaeon	d__Archaea;p__Nanohaloarchaeota;c__Nanosalinia;o__Nanosalinales;f__Nanosalinaceae;g__B1-Br10-U2g19;s__B1-Br10-U2g19 sp001563905	37	899074	74505	10366	40.691	82.36	2.8	1064	1030	3	31	rRNA_k141_167442_length_74505_cov_25.7794_57906-59379_DIR-
GCA_022257865.1	NHA-3	Candidatus Nanohaloarchaeota archaeon	d__Archaea;p__Nanohaloarchaeota;c__Nanosalinia;o__Nanosalinales;f__Nanosalinaceae;g__B1-Br10-U2g19;s__B1-Br10-U2g19 sp001563905	76	835343	15356	5112	40.862	81.89	0	1020	987	2	31	ND
GCA_013343275.1	M3_22	Nanohaloarchaea archaeon	d__Archaea;p__Nanohaloarchaeota;c__Nanosalinia;o__Nanosalinales;f__Nanosalinaceae;g__M3-22;s__M3-22 sp013343275	1	915886	915886	915886	46.945	85.12	0	1110	1073	4	33	rRNA_CP046106.1_881315-882789_DIR-
GCA_000220375.1	J07AB43	Candidatus Nanosalina sp. J07AB43	d__Archaea;p__Nanohaloarchaeota;c__Nanosalinia;o__Nanosalinales;f__Nanosalinaceae;g__Nanosalina;s__Nanosalina sp000220375	210	1200956	13828	1850	43.581	75.39	3.74	1620	1568	2	50	rRNA_GL982576.1_512350-513829_DIR-
GCA_022729355.1c	NHA29	Candidatus Nanohaloarchaeota archaeon	d__Archaea;p__Nanohaloarchaeota;c__Nanosalinia;o__Nanosalinales;f__Nanosalinaceae;g__Nanosalina;s__	48	886350	24696	9589	44.824	84.27	0.93	1012	979	2	31	rRNA_k141_30457_length_21934_cov_27.0652_17205-18680_DIR+
GCA_022729205.1	NHA-5	Candidatus Nanohaloarchaeota archaeon	d__Archaea;p__Nanohaloarchaeota;c__Nanosalinia;o__Nanosalinales;f__Nanosalinaceae;g__Nanosalina;s__	47	794312	22547	9142	44.712	76.79	0	929	900	1	28	ND
GCA_009617975.1	LC1Nh	Candidatus Nanohalobium constans	d__Archaea;p__Nanohaloarchaeota;c__Nanosalinia;o__Nanosalinales;f__Nanosalinaceae;g__SG9;s__SG9 sp009617975	1	973463	973463	973463	43.238	85.2	0.93	1212	1191	3	18	rRNA_CP040089.1_844689-846161_DIR-
GCA_001761425.1	SG9	Nanohaloarchaea archaeon SG9	d__Archaea;p__Nanohaloarchaeota;c__Nanosalinia;o__Nanosalinales;f__Nanosalinaceae;g__SG9;s__SG9 sp001761425	1	1118574	1118574	1118574	46.368	87.31	0	1246	1221	2	23	rRNA_CP012986.1_1-1377_DIR+
GCA_001563915.1	B1-Br10_U2g21	Nanohaloarchaea archaeon B1-Br10_U2g21	d__Archaea;p__Nanohaloarchaeota;c__Nanosalinia;o__Nanosalinales;f__Nanosalinaceae;g__B1-Br10-U2g21;s__B1-Br10-U2g21 sp001563915	24	815638	59507	15782	39.372	76.79	2.8	925	897	1	27	ND
GCA_022257835.1	NHA-1	Candidatus Nanohaloarchaeota archaeon	d__Archaea;p__Nanohaloarchaeota;c__Nanosalinia;o__Nanosalinales;f__Nanosalinaceae;g__B1-Br10-U2g21;s__B1-Br10-U2g21 sp001564145	62	770612	21120	5724	39.832	79.83	0.93	977	947	2	28	rRNA_sd12_k127_301966_4337-5811_DIR-
GCA_022729375.1c	NHA28	Candidatus Nanohaloarchaeota archaeon	d__Archaea;p__Nanohaloarchaeota;c__Nanosalinia;o__Nanosalinales;f__Nanosalinaceae;g__B1-Br10-U2g21;s__B1-Br10-U2g21 sp001564145	64	844933	20433	5865	39.873	82.2	1.4	1082	1048	2	32	rRNA_k141_898959_length_8234_cov_12.8158_6740-8214_DIR+
GCA_022729415.1c	NHA27	Candidatus Nanohaloarchaeota archaeon	d__Archaea;p__Nanohaloarchaeota;c__Nanosalinia;o__Nanosalinales;f__Nanosalinaceae;g__B1-Br10-U2g21;s__	240	847177	4323	1650	40.054	77.65	4.35	1048	1015	1	32	ND
GCA_015520605.1	S144_79_esom	DPANN group archaeon	d__Archaea;p__EX4484-52;c__EX4484-52;o__EX4484-52;f__;g__;s__	27	863228	39156	16280	44.317	88.47	0	939	916	1	22	ND
GCA_017610545.1	AB_03_Bin_104	Candidatus Nanohaloarchaeota archaeon	d__Archaea;p__EX4484-52;c__EX4484-52;o__EX4484-52;f__B79-G9;g__;s__	185	953108	5730	2961	42.83	82.72	3.74	1039	1019	1	19	ND
GCA_013139905.1	GLR112	archaeon	d__Archaea;p__EX4484-52;c__EX4484-52;o__EX4484-52;f__B79-G9;g__GLR112;s__GLR112 sp013139905	188	1312510	8677	3340	32.765	77.73	1.94	1468	1441	3	24	rRNA_WSZW01000187.1_21103-22142_DIR+
GCA_019429005.1	KA27	DPANN group archaeon	d__Archaea;p__EX4484-52;c__EX4484-52;o__EX4484-52;f__GLR71;g__;s__	20	1078486	118580	39100	29.763	85.98	2.8	1093	1067	3	23	rRNA_JAHYJR010000001.1_276268-277740_DIR-
GCA_019429125.1	KA24	DPANN group archaeon	d__Archaea;p__EX4484-52;c__EX4484-52;o__EX4484-52;f__GLR71;g__GLR71;s__	33	1158695	54514	15759	33.977	88.79	1.87	1183	1154	3	26	rRNA_JAHYJO010000002.1_41581-43050_DIR+
GCA_013138765.1	GLR72	Nanohaloarchaea archaeon	d__Archaea;p__EX4484-52;c__EX4484-52;o__EX4484-52;f__GLR71;g__GLR71;s__GLR71 sp013138765	127	1262712	16300	4289	36.392	80.37	0.93	1248	1233	1	14	ND
GCA_013138805.1	GLR71	archaeon	d__Archaea;p__EX4484-52;c__EX4484-52;o__EX4484-52;f__GLR71;g__GLR71;s__GLR71 sp013138805	103	1333838	18188	5885	40.324	85.98	1.87	1436	1420	0	16	ND
GCA_013153555.1	L_MetaBat.18	Candidatus Nanohaloarchaeota archaeon	d__Archaea;p__EX4484-52;c__EX4484-52;o__EX4484-52;f__JAADEF01;g__JAADEF01;s__JAADEF01 sp013153555	89	569906	7543	3663	33.146	76.17	0	615	589	1	25	ND
GCA_902384675.1	LFW-46	uncultured archaeon	d__Archaea;p__EX4484-52;c__EX4484-52;o__EX4484-52;f__LFW-46;g__LFW-46;s__LFW-46 sp902384675	76	1197762	23714	7698	43.694	85.98	2.34	1361	1350	1	10	ND
GCA_016180965.1	NC_groundwater_224_Ag_S-0.2um_44_11	Candidatus Aenigmarchaeota archaeon	d__Archaea;p__Aenigmatarchaeota;c__Aenigmatarchaeia;o__;f__;g__;s__	7	731508	280826	38688	44.186	76.17	0	849	836	0	13	ND
GCA_017609445.1	Meg22_1012_Bin_181	Candidatus Aenigmarchaeota archaeon	d__Archaea;p__Aenigmatarchaeota;c__Aenigmatarchaeia;o__Aenigmatarchaeales;f__;g__;s__	63	738342	19372	5486	38.019	82.48	0	959	925	1	33	rRNA_JAFCDY010000030.1_6635-8115_DIR-
GCA_018920255.1	DRTY-6_2_bin_215	Candidatus Aenigmarchaeota archaeon	d__Archaea;p__Aenigmatarchaeota;c__Aenigmatarchaeia;o__Aenigmatarchaeales;f__;g__;s__	26	551736	31689	9817	25.676	81.93	0	632	624	1	7	rRNA_JAHLMR010000010.1_3470-5035_DIR-
GCA_016198755.1	NC_groundwater_1114_Ag_S-0.1um_40_325	Candidatus Aenigmarchaeota archaeon	d__Archaea;p__Aenigmatarchaeota;c__Aenigmatarchaeia;o__Aenigmatarchaeales;f__;g__;s__	6	890842	242759	123003	40.305	76.4	0	979	968	2	9	rRNA_JACQIB010000004.1_201560-203272_DIR-
GCA_017607965.1	Meg22_810_Bin_261	Candidatus Aenigmarchaeota archaeon	d__Archaea;p__Aenigmatarchaeota;c__Aenigmatarchaeia;o__Aenigmatarchaeales;f__;g__;s__	33	860652	711414	7550	38.024	80.37	2.8	1086	1053	2	31	rRNA_JAFCGS010000001.1_149324-150804_DIR-
GCA_018920245.1	JZ-2_2_bin_245	Candidatus Aenigmarchaeota archaeon	d__Archaea;p__Aenigmatarchaeota;c__Aenigmatarchaeia;o__Aenigmatarchaeales;f__Aenigmatarchaeaceae;g__;s__	39	515171	22684	7286	47.902	80.46	0	624	619	2	3	rRNA_JAHLMS010000014.1_2263-3818_DIR-
GCA_016933455.1	Zod_Metabat.1000	Candidatus Aenigmarchaeota archaeon	d__Archaea;p__Aenigmatarchaeota;c__Aenigmatarchaeia;o__Aenigmatarchaeales;f__Aenigmatarchaeaceae;g__;s__	21	694169	45990	24282	41.423	79.91	1.4	868	836	0	32	ND
GCA_011773475.1	CS1-C013	Candidatus Aenigmarchaeota archaeon	d__Archaea;p__Aenigmatarchaeota;c__Aenigmatarchaeia;o__Aenigmatarchaeales;f__Aenigmatarchaeaceae;g__CS1-C013;s__CS1-C013 sp011773475	204	999636	19122	2014	31.219	80.07	1.87	1255	1223	1	31	ND
GCA_015521825.1	S140_133_esom	Candidatus Aenigmarchaeota archaeon	d__Archaea;p__Aenigmatarchaeota;c__Aenigmatarchaeia;o__Aenigmatarchaeales;f__JAADFI01;g__;s__	30	495130	24585	8239	53.991	75.86	0.93	617	597	1	19	rRNA_WANL01000024.1_10915-12437_DIR-
GCA_013152905.1	M_MaxBin.015	Candidatus Micrarchaeota archaeon	d__Archaea;p__Aenigmatarchaeota;c__Aenigmatarchaeia;o__Aenigmatarchaeales;f__JAADFI01;g__JAADFI01;s__JAADFI01 sp013152905	50	547007	11997	6224	45.778	80.53	0.93	665	653	2	10	rRNA_JAADFI010000017.1_22469-24067_DIR+
GCA_018920345.1	DRTY-7_1_bin_34	Candidatus Aenigmarchaeota archaeon	d__Archaea;p__Aenigmatarchaeota;c__Aenigmatarchaeia;o__CG10238-14;f__;g__;s__	28	815618	45374	13214	29.138	81.78	0	927	897	1	29	ND
GCA_018304545.1	RIFCSPHIGHO2_02_FULL_35_12	Candidatus Aenigmarchaeota archaeon	d__Archaea;p__Aenigmatarchaeota;c__Aenigmatarchaeia;o__CG10238-14;f__;g__;s__	11	960002	171893	87706	33.77	79.6	0	1141	1115	2	24	ND
GCA_002784265.1	CG_4_10_14_3_um_filter_37_21	Candidatus Aenigmarchaeota archaeon CG_4_10_14_3_um_filter_37_21	d__Archaea;p__Aenigmatarchaeota;c__Aenigmatarchaeia;o__CG10238-14;f__CG10238-14;g__CG10238-14;s__CG10238-14 sp002789635	95	901471	16424	4789	37.273	79.13	0	1149	1123	2	24	rRNA_PFKR01000037.1_825-3030_DIR+
GCA_009993355.1	CG_2015-19_37_25	Candidatus Aenigmarchaeota archaeon	d__Archaea;p__Aenigmatarchaeota;c__Aenigmatarchaeia;o__CG10238-14;f__CG10238-14;g__CG10238-14;s__CG10238-14 sp002789635	74	880981	23519	5146	37.115	78.5	0	1128	1104	2	22	rRNA_JAACTM010000006.1_39834-42039_DIR-
GCA_002789635.1	CG_4_9_14_3_um_filter_37_18	Candidatus Aenigmarchaeota archaeon CG_4_9_14_3_um_filter_37_18	d__Archaea;p__Aenigmatarchaeota;c__Aenigmatarchaeia;o__CG10238-14;f__CG10238-14;g__CG10238-14;s__CG10238-14 sp002789635	75	890649	20015	5777	37.183	77.57	0	1149	1125	2	22	rRNA_PFTQ01000010.1_7223-9417_DIR-
GCA_002791855.1	CG_4_10_14_0_8_um_filter_37_24	Candidatus Aenigmarchaeota archaeon CG_4_10_14_0_8_um_filter_37_24	d__Archaea;p__Aenigmatarchaeota;c__Aenigmatarchaeia;o__CG10238-14;f__CG10238-14;g__CG10238-14;s__CG10238-14 sp002789635	127	859685	11960	3008	37.264	77.57	0	1104	1080	2	22	rRNA_PFNF01000068.1_5679-7884_DIR-
GCA_002782805.1	CG_4_8_14_3_um_filter_37_24	Candidatus Aenigmarchaeota archaeon CG_4_8_14_3_um_filter_37_24	d__Archaea;p__Aenigmatarchaeota;c__Aenigmatarchaeia;o__CG10238-14;f__CG10238-14;g__CG10238-14;s__CG10238-14 sp002789635	105	821898	13695	4497	37.277	77.26	0	1052	1031	2	19	rRNA_PFIV01000042.1_2003-4208_DIR+
GCA_002781865.1	CG15_BIG_FIL_POST_REV_8_21_14_020_37_27	Candidatus Aenigmarchaeota archaeon CG15_BIG_FIL_POST_REV_8_21_14_020_37_27	d__Archaea;p__Aenigmatarchaeota;c__Aenigmatarchaeia;o__CG10238-14;f__CG10238-14;g__CG10238-14;s__CG10238-14 sp002789635	122	850679	12306	3575	37.18	76.32	0	1080	1059	2	19	rRNA_PFGF01000042.1_915-3120_DIR+
GCA_001873985.1	CG1_02_38_14	Candidatus Aenigmarchaeota archaeon CG1_02_38_14	d__Archaea;p__Aenigmatarchaeota;c__Aenigmatarchaeia;o__CG10238-14;f__CG10238-14;g__CG10238-14;s__CG10238-14 sp002789635	84	878481	15681	5441	37.526	75.39	0	1115	1091	2	22	rRNA_MNUF01000028.1_14934-17139_DIR-
GCA_002781145.1	CG01_land_8_20_14_3_00_37_9	Candidatus Aenigmarchaeota archaeon CG01_land_8_20_14_3_00_37_9	d__Archaea;p__Aenigmatarchaeota;c__Aenigmatarchaeia;o__CG10238-14;f__CG10238-14;g__CG10238-14;s__CG10238-14 sp002789635	191	853822	7458	2340	37.424	76.64	3.97	1103	1079	2	22	rRNA_PETH01000093.1_1280-3485_DIR-
GCA_018920305.1	GMQ_1_bin_18-1	Candidatus Aenigmarchaeota archaeon	d__Archaea;p__Aenigmatarchaeota;c__Aenigmatarchaeia;o__CG10238-14;f__EX4484-224;g__;s__	19	553587	62116	11411	25.495	76.95	0	673	640	3	30	rRNA_JAHLMO010000005.1_5292-6770_DIR-
GCA_011333035.1	SpSt-9	Candidatus Aenigmarchaeota archaeon	d__Archaea;p__Aenigmatarchaeota;c__Aenigmatarchaeia;o__CG10238-14;f__EX4484-224;g__SpSt-9;s__SpSt-9 sp011333035	12	594675	65833	23983	29.615	75.7	0	721	695	1	25	ND
GCA_016187415.1	NC_groundwater_475_Ag_S-0.1um_40_10	Candidatus Aenigmarchaeota archaeon	d__Archaea;p__Aenigmatarchaeota;c__Aenigmatarchaeia;o__CG10238-14;f__SCSR01;g__;s__	10	734978	212430	62993	40.451	80.84	0	935	912	0	23	ND
GCA_016181005.1	NC_groundwater_223_Ag_S-0.2um_43_16	Candidatus Aenigmarchaeota archaeon	d__Archaea;p__Aenigmatarchaeota;c__Aenigmatarchaeia;o__CG10238-14;f__SCSR01;g__;s__	6	739865	215423	70291	42.926	80.06	0	943	926	1	16	ND
GCA_016187385.1	NC_groundwater_476_Ag_S-0.1um_40_17	Candidatus Aenigmarchaeota archaeon	d__Archaea;p__Aenigmatarchaeota;c__Aenigmatarchaeia;o__CG10238-14;f__SCSR01;g__;s__	3	875944	786261	63680	39.687	78.66	0	1089	1074	2	13	rRNA_JACPJU010000001.1_86778-89070_DIR-
GCA_016198705.1	NC_groundwater_1113_Ag_S-0.1um_37_102	Candidatus Aenigmarchaeota archaeon	d__Archaea;p__Aenigmatarchaeota;c__Aenigmatarchaeia;o__CG10238-14;f__SCSR01;g__;s__	102	1083303	30993	3563	37.456	82.4	0.93	1169	1146	2	21	ND
GCA_018304615.1	RIFCSPLOWO2_01_FULL_39_12	Candidatus Aenigmarchaeota archaeon	d__Archaea;p__Aenigmatarchaeota;c__Aenigmatarchaeia;o__CG10238-14;f__SCSR01;g__;s__	22	785293	58926	13629	39.563	78.5	0.93	946	929	0	17	ND
GCA_018920185.1	QQ_2_bin_128	Candidatus Aenigmarchaeota archaeon	d__Archaea;p__Aenigmatarchaeota;c__Aenigmatarchaeia;o__CG10238-14;f__SCSR01;g__;s__	8	643152	157870	48682	34.175	76.32	0.93	766	754	1	11	rRNA_JAHLMT010000001.1_157281-159243_DIR+
GCA_016213525.1	NC_groundwater_1585_Pr3_B-0.1um_56_48	Candidatus Aenigmarchaeota archaeon	d__Archaea;p__Aenigmatarchaeota;c__Aenigmatarchaeia;o__CG10238-14;f__SCSR01;g__JABABT01;s__	7	662247	124584	35663	56.314	76.64	0.47	779	752	3	24	rRNA_JACRAE010000005.1_70383-71930_DIR-
GCA_014238095.1	bin78o	Candidatus Aenigmarchaeota archaeon	d__Archaea;p__Aenigmatarchaeota;c__Aenigmatarchaeia;o__CG10238-14;f__SCSR01;g__JABABT01;s__JABABT01 sp014238095	39	516096	39559	4679	24.304	76.64	0	605	576	3	26	rRNA_JABABT010000025.1_60662-62217_DIR+
GCA_004297575.1	FW215_bin.29	archaeon	d__Archaea;p__Aenigmatarchaeota;c__Aenigmatarchaeia;o__CG10238-14;f__SCSR01;g__SCSR01;s__SCSR01 sp004297575	124	736572	8137	2838	44.818	75.7	3.74	961	937	2	22	rRNA_SCSR01000039.1_7003-8461_DIR+
GCA_016931255.1	Zod_Metabat.1300	Candidatus Aenigmarchaeota archaeon	d__Archaea;p__Aenigmatarchaeota;c__Aenigmatarchaeia;o__QMZP01;f__;g__;s__	9	929379	150048	54904	46.852	92.06	0	1070	1050	0	20	ND
GCA_016202815.1	NC_groundwater_1268_Ag_S-0.2um_49_229	Candidatus Aenigmarchaeota archaeon	d__Archaea;p__Aenigmatarchaeota;c__Aenigmatarchaeia;o__QMZP01;f__;g__;s__	9	946720	158323	112132	48.524	90.19	0	1072	1059	0	13	ND
GCA_016195275.1	NC_groundwater_903_Pr1_S-0.2um_45_27	Candidatus Aenigmarchaeota archaeon	d__Archaea;p__Aenigmatarchaeota;c__Aenigmatarchaeia;o__QMZP01;f__;g__;s__	34	1068405	40413	17190	45.292	87.07	0	1299	1287	0	12	ND
GCA_020343635.1	bin1329	Candidatus Aenigmarchaeota archaeon	d__Archaea;p__Aenigmatarchaeota;c__Aenigmatarchaeia;o__QMZP01;f__;g__;s__	85	733925	11762	4374	49.512	77.1	0	840	834	1	5	ND
GCA_016202795.1	NC_groundwater_1267_Ag_S-0.2um_45_36	Candidatus Aenigmarchaeota archaeon	d__Archaea;p__Aenigmatarchaeota;c__Aenigmatarchaeia;o__QMZP01;f__;g__;s__	135	868326	8602	2748	45.167	78.97	3.74	967	957	0	10	ND
GCA_016934325.1	Zod_Metabat.932	Candidatus Aenigmarchaeota archaeon	d__Archaea;p__Aenigmatarchaeota;c__Aenigmatarchaeia;o__QMZP01;f__QMZP01;g__;s__	35	1238070	51596	17258	54.061	83.02	0	1299	1285	0	14	ND
GCA_015520105.1	S146_145_esom	Candidatus Aenigmarchaeota archaeon	d__Archaea;p__Aenigmatarchaeota;c__Aenigmatarchaeia;o__QMZP01;f__QMZP01;g__;s__	66	796626	16108	5021	49.914	82.79	0	885	878	0	7	ND
GCA_017609225.1	Meg22_1214_Bin_103	Candidatus Aenigmarchaeota archaeon	d__Archaea;p__Aenigmatarchaeota;c__Aenigmatarchaeia;o__QMZP01;f__QMZP01;g__;s__	81	879595	15432	5251	41.596	80.22	1.4	949	946	0	3	ND
GCA_016198585.1	NC_groundwater_1121_Ag_S-0.1um_63_48	Candidatus Aenigmarchaeota archaeon	d__Archaea;p__Aenigmatarchaeota;c__Aenigmatarchaeia;o__QMZP01;f__QMZP01;g__;s__	16	941554	80117	33957	63.171	75.39	1.87	1116	1106	0	10	ND
GCA_020343575.1	bin1364	Candidatus Aenigmarchaeota archaeon	d__Archaea;p__Aenigmatarchaeota;c__Aenigmatarchaeia;o__QMZP01;f__QMZP01;g__;s__	167	1034877	7320	3108	42.902	77.73	2.34	1185	1167	1	17	ND
GCA_016867675.1	K_DeepCast_250m_m1_172	Candidatus Aenigmarchaeota archaeon	d__Archaea;p__Aenigmatarchaeota;c__Aenigmatarchaeia;o__QMZP01;f__QMZP01;g__;s__	156	772247	6209	2551	54.642	76.07	4.05	928	922	1	5	ND
GCA_017609145.1	Meg22_1214_Bin_123	Candidatus Aenigmarchaeota archaeon	d__Archaea;p__Aenigmatarchaeota;c__Aenigmatarchaeia;o__QMZP01;f__QMZP01;g__;s__	109	815102	12428	3090	44.891	83.57	4.21	951	944	0	7	ND
GCA_003663475.1	B13_G16	Candidatus Aenigmarchaeota archaeon	d__Archaea;p__Aenigmatarchaeota;c__Aenigmatarchaeia;o__QMZP01;f__QMZP01;g__QMZY01;s__QMZY01 sp003663415	116	872632	8725	3862	37.704	81.15	1.01	897	887	0	10	ND
GCA_003663415.1	B30_G1	Candidatus Aenigmarchaeota archaeon	d__Archaea;p__Aenigmatarchaeota;c__Aenigmatarchaeia;o__QMZP01;f__QMZP01;g__QMZY01;s__QMZY01 sp003663415	213	1112198	6542	2326	38.847	85.05	1.87	1160	1144	1	15	ND
GCA_016932215.1	Zod_Metabat.1163	Candidatus Aenigmarchaeota archaeon	d__Archaea;p__Aenigmatarchaeota;c__Aenigmatarchaeia;o__QMZP01;f__QMZT01;g__;s__	43	1137756	33415	14601	48.082	86.45	0.93	1200	1189	3	8	rRNA_JAFGDH010000015.1_34430-36014_DIR+
GCA_011772995.1	CS2-C132	Candidatus Aenigmarchaeota archaeon	d__Archaea;p__Aenigmatarchaeota;c__Aenigmatarchaeia;o__QMZP01;f__QMZT01;g__CS3-C152;s__CS3-C152 sp011772645	513	1156784	29712	867	46.241	78.35	2.65	1214	1208	2	4	rRNA_WVYL01000109.1_2579-5087_DIR-
GCA_016932735.1	Zod_Metabat.1100	Candidatus Aenigmarchaeota archaeon	d__Archaea;p__Aenigmatarchaeota;c__Aenigmatarchaeia;o__QMZP01;f__QMZT01;g__JAADIF01;s__	11	1176130	209214	44746	42.528	89.25	0	1197	1188	3	6	rRNA_JAFGCI010000001.1_94400-95914_DIR+
GCA_013151465.1	M_MetaBat.29	Candidatus Micrarchaeota archaeon	d__Archaea;p__Aenigmatarchaeota;c__Aenigmatarchaeia;o__QMZP01;f__QMZT01;g__JAADIF01;s__JAADIF01 sp013151465	101	931596	11129	4754	42.423	77.8	0	982	968	3	10	rRNA_JAADIF010000005.1_8192-9852_DIR-
GCA_016185435.1	NC_groundwater_576_Ag_S-0.2um_47_17	Candidatus Aenigmarchaeota archaeon	d__Archaea;p__Aenigmatarchaeota;c__Aenigmatarchaeia;o__QMZP01;f__QMZZ01;g__;s__	23	1346447	109354	31098	47.116	84.74	0	1539	1529	0	10	ND
GCA_003663445.1	B14_G16	Candidatus Aenigmarchaeota archaeon	d__Archaea;p__Aenigmatarchaeota;c__Aenigmatarchaeia;o__QMZP01;f__QMZZ01;g__QMZZ01;s__QMZZ01 sp003663445	111	574541	5667	2940	46.901	77.88	0.47	711	697	0	14	ND
GCA_018304635.1	RIFCSPHIGHO2_02_FULL_36_49	Candidatus Aenigmarchaeota archaeon	d__Archaea;p__Aenigmatarchaeota_A;c__Aenigmatarchaeia_A;o__GW2011-AR5;f__;g__;s__	52	1077561	26516	10592	35.319	81.46	0	1240	1236	1	3	ND
GCA_018920315.1	DRTY-6_2_bin_201	Candidatus Aenigmarchaeota archaeon	d__Archaea;p__Aenigmatarchaeota_A;c__Aenigmatarchaeia_A;o__GW2011-AR5;f__;g__;s__	19	709742	87639	29655	30.87	81	0	718	709	3	6	rRNA_JAHLMP010000005.1_49820-51516_DIR-
GCA_015522745.1	S014_74_esom	Candidatus Aenigmarchaeota archaeon	d__Archaea;p__Aenigmatarchaeota_A;c__Aenigmatarchaeia_A;o__GW2011-AR5;f__;g__;s__	72	533182	9613	3536	43.159	76.64	0	624	597	1	26	ND
GCA_016213555.1	NC_groundwater_1583_Pr3_B-0.1um_32_43	Candidatus Aenigmarchaeota archaeon	d__Archaea;p__Aenigmatarchaeota_A;c__Aenigmatarchaeia_A;o__GW2011-AR5;f__;g__;s__	62	878832	18046	7634	31.578	75.86	0	1075	1067	0	8	ND
GCA_016187335.1	NC_groundwater_478_Ag_S-0.1um_47_21	Candidatus Aenigmarchaeota archaeon	d__Archaea;p__Aenigmatarchaeota_A;c__Aenigmatarchaeia_A;o__GW2011-AR5;f__;g__;s__	2	1014551	918042	918042	47.045	88.79	0.93	1204	1201	1	2	ND
GCA_018304585.1	RIFCSPHIGHO2_02_FULL_49_46	Candidatus Aenigmarchaeota archaeon	d__Archaea;p__Aenigmatarchaeota_A;c__Aenigmatarchaeia_A;o__GW2011-AR5;f__;g__;s__	33	825501	30412	14675	49.583	79.83	0.93	983	972	1	10	ND
GCA_016219465.1	NC_groundwater_1917_Pr3_S-0.2um_36_3	Candidatus Aenigmarchaeota archaeon	d__Archaea;p__Aenigmatarchaeota_A;c__Aenigmatarchaeia_A;o__GW2011-AR5;f__;g__;s__	109	996543	12301	4230	36.479	78.12	0.93	1060	1057	1	2	ND
GCA_016198685.1	NC_groundwater_1116_Ag_S-0.1um_45_568	Candidatus Aenigmarchaeota archaeon	d__Archaea;p__Aenigmatarchaeota_A;c__Aenigmatarchaeia_A;o__GW2011-AR5;f__;g__;s__	8	934889	275110	92694	45.196	85.98	1.87	1111	1096	2	13	rRNA_JACQID010000006.1_191410-193189_DIR+
GCA_002688965.1	ARS1018	archaeon	d__Archaea;p__Aenigmatarchaeota_A;c__Aenigmatarchaeia_A;o__GW2011-AR5;f__GCA-2688965;g__GCA-2688965;s__GCA-2688965 sp002688965	128	1895220	17833	7363	33.707	76.79	3.27	2167	2110	1	54	ND
GCA_016180925.1	NC_groundwater_226_Ag_S-0.2um_50_12	Candidatus Aenigmarchaeota archaeon	d__Archaea;p__Aenigmatarchaeota_A;c__Aenigmatarchaeia_A;o__GW2011-AR5;f__GW2011-AR5;g__;s__	42	843675	30146	13194	49.681	75.86	0	1024	1017	1	6	ND
GCA_016184005.1	NC_groundwater_308_Ag_B-0.1um_45_55	Candidatus Aenigmarchaeota archaeon	d__Archaea;p__Aenigmatarchaeota_A;c__Aenigmatarchaeia_A;o__GW2011-AR5;f__GW2011-AR5;g__;s__	5	919184	548858	67684	44.733	86.6	0.93	1147	1146	1	0	rRNA_JACPDL010000004.1_67898-69749_DIR+
GCA_016193585.1	NC_groundwater_689_Ag_S-0.2um_53_36	Candidatus Aenigmarchaeota archaeon	d__Archaea;p__Aenigmatarchaeota_A;c__Aenigmatarchaeia_A;o__GW2011-AR5;f__GW2011-AR5;g__;s__	10	1170395	157853	61982	52.53	81.93	0.93	1423	1416	1	6	rRNA_JACPRW010000010.1_59702-61064_DIR+
GCA_016180945.1	NC_groundwater_225_Ag_S-0.2um_45_12	Candidatus Aenigmarchaeota archaeon	d__Archaea;p__Aenigmatarchaeota_A;c__Aenigmatarchaeia_A;o__GW2011-AR5;f__GW2011-AR5;g__;s__	9	987612	183088	51463	44.717	81.07	0.93	1172	1164	2	6	ND
GCA_016187365.1	NC_groundwater_479_Ag_S-0.1um_50_8	Candidatus Aenigmarchaeota archaeon	d__Archaea;p__Aenigmatarchaeota_A;c__Aenigmatarchaeia_A;o__GW2011-AR5;f__GW2011-AR5;g__;s__	83	739018	12254	3808	50.068	79.37	0.93	904	898	1	5	ND
GCA_018304565.1	RIFCSPHIGHO2_01_FULL_AR5_44_11	Candidatus Aenigmarchaeota archaeon	d__Archaea;p__Aenigmatarchaeota_A;c__Aenigmatarchaeia_A;o__GW2011-AR5;f__GW2011-AR5;g__;s__	68	811280	15788	6436	44.175	79.91	3.74	1072	1070	0	2	ND
GCA_903825675.1	AlinenSediments_bin-3679	uncultured archaeon	d__Archaea;p__Aenigmatarchaeota_A;c__Aenigmatarchaeia_A;o__GW2011-AR5;f__GW2011-AR5;g__CAIKBN01;s__CAIKBN01 sp903825675	178	895151	6221	2476	38.892	79.91	2.8	1043	1036	0	7	ND
GCA_018304605.1	RIFCSPLOWO2_01_FULL_48_10	Candidatus Aenigmarchaeota archaeon	d__Archaea;p__Aenigmatarchaeota_A;c__Aenigmatarchaeia_A;o__GW2011-AR5;f__GW2011-AR5;g__GW2011-AR5;s__	91	971258	17350	5391	48.178	76.48	2.8	1259	1251	1	7	ND
GCA_000806115.1	GW2011_AR5	archaeon GW2011_AR5	d__Archaea;p__Aenigmatarchaeota_A;c__Aenigmatarchaeia_A;o__GW2011-AR5;f__GW2011-AR5;g__GW2011-AR5;s__GW2011-AR5 sp000806115	4	858224	433077	399153	49.013	76.64	0.93	1036	1024	1	11	rRNA_JWKQ01000002.1_1162-2989_DIR-
GCA_013331845.1	UBA10154	Candidatus Aenigmarchaeota archaeon	d__Archaea;p__Aenigmatarchaeota_A;c__Aenigmatarchaeia_A;o__GW2011-AR5;f__GW2011-AR5;g__GW2011-AR5;s__GW2011-AR5 sp10154u	58	898318	19005	9081	41.597	80.84	1.87	1115	1109	1	5	ND
GCA_011373045.1	SpSt-1120	Candidatus Aenigmarchaeota archaeon	d__Archaea;p__Aenigmatarchaeota_A;c__Aenigmatarchaeia_A;o__GW2011-AR5;f__SpSt-1120;g__SpSt-1120;s__SpSt-1120 sp011373045	52	557628	15022	5091	46.231	78.66	0	667	639	1	27	ND
GCA_016432325.1	NC_groundwater_134_Ag_S-0.1um_56_17	Candidatus Aenigmarchaeota archaeon	d__Archaea;p__PWEA01;c__PWEA01;o__;f__;g__;s__	1	874769	874769	874769	55.906	79.21	0	1065	1060	3	2	rRNA_CP066684.1_637095-638535_DIR+
GCA_022257805.1	DKSSA4_metawrap_30_20_bin.191	DPANN group archaeon	d__Archaea;p__PWEA01;c__PWEA01;o__PWEA01;f__PWEA01;g__PWEA01;s__	145	609866	5969	1975	46.373	85.6	1.4	722	718	0	4	ND
GCA_022257715.1	NHA-6	DPANN group archaeon	d__Archaea;p__PWEA01;c__PWEA01;o__PWEA01;f__PWEA01;g__PWEA01;s__PWEA01 sp003550625	30	619251	33421	9588	44.619	81.31	0.47	691	683	0	8	ND
GCA_022257665.1	NHA-8	DPANN group archaeon	d__Archaea;p__PWEA01;c__PWEA01;o__PWEA01;f__PWEA01;g__PWEA01;s__PWEA01 sp003553905	29	610288	33426	10990	41.479	82.71	0	750	735	0	15	ND
GCA_003553905.1	T1Sed10_94	Candidatus Aenigmarchaeota archaeon	d__Archaea;p__PWEA01;c__PWEA01;o__PWEA01;f__PWEA01;g__PWEA01;s__PWEA01 sp003553905	36	702328	38976	7318	41.544	82.71	0	803	787	0	16	ND
GCA_022257655.1	NHA-7	DPANN group archaeon	d__Archaea;p__PWEA01;c__PWEA01;o__PWEA01;f__PWEA01;g__PWEA01;s__PWEA01 sp003554235	30	585720	31786	6957	43.796	80.37	3.27	646	636	0	10	ND
GCA_003554845.1	T1Sed10_130	Candidatus Aenigmarchaeota archaeon	d__Archaea;p__PWEA01;c__PWEA01;o__PWEA01;f__PWEA01;g__PWEA01;s__PWEA01 sp003554845	20	633124	56657	13276	43.399	86.92	0	738	723	0	15	ND
GCA_022257675.1	NHA-9	DPANN group archaeon	d__Archaea;p__PWEA01;c__PWEA01;o__PWEA01;f__PWEA01;g__PWEA01;s__PWEA01 sp003554845	24	618899	36985	13164	43.37	86.92	0	730	715	0	15	ND
GCA_022257635.1	NHA-11	DPANN group archaeon	d__Archaea;p__PWEA01;c__PWEA01;o__PWEA01;f__PWEA01;g__PWEA01;s__PWEA01 sp003555465	67	602757	10940	4772	45.979	83.86	1.25	692	683	0	9	ND
GCA_003555465.1	T1Sed10_105	Candidatus Aenigmarchaeota archaeon	d__Archaea;p__PWEA01;c__PWEA01;o__PWEA01;f__PWEA01;g__PWEA01;s__PWEA01 sp003555465	62	631996	17168	4666	46.014	78.97	3.27	714	705	0	9	ND
GCA_016932615.1	Zod_Metabat.1115	Candidatus Aenigmarchaeota archaeon	d__Archaea;p__QMZS01;c__QMZS01;o__QMZS01;f__QMZS01;g__;s__	29	1263699	60056	18710	46.708	82.24	2.8	1383	1378	3	2	rRNA_JAFGCN010000007.1_72370-73824_DIR+
GCA_003663355.1	B34_G15	Candidatus Aenigmarchaeota archaeon	d__Archaea;p__QMZS01;c__QMZS01;o__QMZS01;f__QMZS01;g__QMZS01;s__QMZS01 sp003663355	76	751672	11822	4506	30.134	79.44	1.87	869	862	0	7	ND
GCA_017610225.1	AB_3033_Bin_19	Candidatus Aenigmarchaeota archaeon	d__Archaea;p__Aenigmatarchaeota;c__Aenigmatarchaeia;o__CG10238-14;f__CG10238-14;g__CG10238-14;s__	147	2325754	29634	7034	30.736	78.66	4.64	3113	3036	1	76	-
GCA_016214795.1	NC_groundwater_1919_Pr3_S-0.2um_43_3	Candidatus Aenigmarchaeota archaeon	d__Archaea;p__Aenigmatarchaeota_A;c__Aenigmatarchaeia_A;o__GW2011-AR5;f__;g__;s__	110	1028565	14959	3648	43.384	81.15	6.54	1183	1178	1	4	-
GCA_003554045.1	T1Sed10_66	Candidatus Aenigmarchaeota archaeon	d__Archaea;p__PWEA01;c__PWEA01;o__PWEA01;f__PWEA01;g__PWEA01;s__PWEA01 sp003550625	89	995233	27001	3566	44.545	81	6.54	1067	1047	0	19	-
GCA_003553585.1	T1Sed10_75	Candidatus Aenigmarchaeota archaeon	d__Archaea;p__PWEA01;c__PWEA01;o__PWEA01;f__PWEA01;g__PWEA01;s__	34	659201	47269	8555	46.122	81.31	7.48	784	777	0	7	-
GCA_002255055.1	ex4484_14	Candidatus Aenigmarchaeota archaeon ex4484_14	d__Archaea;p__Aenigmatarchaeota_A;c__Aenigmatarchaeia_A;o__GW2011-AR5;f__;g__;s__	90	743181	8416	5423	38.966	77.49	7.48	885	883	0	2	-
GCA_011773905.1	A-C150	Candidatus Aenigmarchaeota archaeon	d__Archaea;p__Aenigmatarchaeota;c__Aenigmatarchaeia;o__QMZP01;f__QMZT01;g__CS3-C152;s__CS3-C152 sp011772645	275	1041042	34550	1575	46.762	78.32	8.41	1128	1122	1	5	-
GCA_011047985.1	SpSt-28	Candidatus Aenigmarchaeota archaeon	d__Archaea;p__Aenigmatarchaeota;c__Aenigmatarchaeia;o__CG10238-14;f__EX4484-224;g__SpSt-28;s__SpSt-28 sp011047985	113	789681	9854	3069	34.344	79.67	9.66	945	914	2	29	-
GCA_001784635.1	RBG_16_49_10	Candidatus Micrarchaeota archaeon RBG_16_49_10	d__Archaea;p__Aenigmatarchaeota;c__Aenigmatarchaeia;o__CG10238-14;f__CG10238-14;g__RBG-16-49-10;s__RBG-16-49-10 sp001784635	146	909565	18407	2972	47.625	74.92	0	1130	1107	1	22	-
GCA_003554235.1	T1Sed10_213	Candidatus Aenigmarchaeota archaeon	d__Archaea;p__PWEA01;c__PWEA01;o__PWEA01;f__PWEA01;g__PWEA01;s__PWEA01 sp003554235	91	560609	7947	3277	43.819	74.84	1.87	668	662	0	6	-
GCA_017610165.1	AB_3033_Bin_53	Candidatus Nanohaloarchaeota archaeon	d__Archaea;p__Nanohaloarchaeota;c__Nanosalinia;o__Nanosalinales;f__;g__;s__	28	749775	46740	12794	32.165	74.61	0.07	853	836	2	15	-
GCA_003009815.1	SW_4_43_9	Nanohaloarchaea archaeon SW_4_43_9	d__Archaea;p__Nanohaloarchaeota;c__Nanosalinia;o__Nanosalinales;f__Nanosalinaceae;g__SW-4-43-9;s__SW-4-43-9 sp003009815	71	659876	15417	4323	43.5	74.56	0.93	806	790	2	14	-
GCA_018920365.1	DRTY-6_1_bin_65	Candidatus Aenigmarchaeota archaeon	d__Archaea;p__Aenigmatarchaeota;c__Aenigmatarchaeia;o__CG10238-14;f__;g__;s__	19	752428	394136	14447	31.611	74.3	0	882	853	1	28	-
GCA_011388965.1	SpSt-969	Candidatus Aenigmarchaeota archaeon	d__Archaea;p__Aenigmatarchaeota;c__Aenigmatarchaeia;o__Aenigmatarchaeales;f__;g__;s__	162	632980	4141	2219	40.83	73.99	1.4	615	598	2	15	-
GCA_001563995.1	PL-Br10_U2g16	Nanohaloarchaea archaeon PL-Br10_U2g16	d__Archaea;p__Nanohaloarchaeota;c__Nanosalinia;o__Nanosalinales;f__Nanosalinaceae;g__PL-Br10-U2g16;s__PL-Br10-U2g16 sp001563995	54	652532	14986	6125	42.167	73.99	2.34	774	771	0	3	-
GCA_001564195.1	PL-Br10_U2g19	Nanohaloarchaea archaeon PL-Br10_U2g19	d__Archaea;p__Nanohaloarchaeota;c__Nanosalinia;o__Nanosalinales;f__Nanosalinaceae;g__B1-Br10-U2g19;s__B1-Br10-U2g19 sp001563875	55	758571	16593	6123	42.362	73.75	0.93	923	890	2	31	-
GCA_002254685.1	ex4484_56	Candidatus Aenigmarchaeota archaeon ex4484_56	d__Archaea;p__QMZS01;c__QMZS01;o__QMZS01;f__QMZS01;g__;s__	47	566759	13869	6263	28.984	73.69	8.72	669	656	2	11	-
GCA_011772645.1	CS3-C152	Candidatus Aenigmarchaeota archaeon	d__Archaea;p__Aenigmatarchaeota;c__Aenigmatarchaeia;o__QMZP01;f__QMZT01;g__CS3-C152;s__CS3-C152 sp011772645	91	771780	35980	6288	46.162	73.68	0.93	845	839	2	4	-
GCA_011772255.1	CS4-C083	Candidatus Aenigmarchaeota archaeon	d__Archaea;p__Aenigmatarchaeota;c__Aenigmatarchaeia;o__QMZP01;f__QMZT01;g__CS3-C152;s__CS3-C152 sp011772645	119	829617	42036	4445	46.297	73.68	2.08	901	895	2	4	-
GCA_016187395.1	NC_groundwater_477_Ag_S-0.1um_46_11	Candidatus Aenigmarchaeota archaeon	d__Archaea;p__Aenigmatarchaeota_A;c__Aenigmatarchaeia_A;o__GW2011-AR5;f__;g__;s__	42	981745	44189	9910	45.843	73.6	0	1255	1254	0	1	-
GCA_014728985.1	Bin_042	Candidatus Aenigmarchaeota archaeon	d__Archaea;p__Aenigmatarchaeota;c__Aenigmatarchaeia;o__CG10238-14;f__CG10238-14;g__CG10238-14;s__	112	1005542	11592	4297	34.908	73.36	0	1197	1164	2	31	-
GCA_015520075.1	S146_173_esom	Candidatus Aenigmarchaeota archaeon	d__Archaea;p__Aenigmatarchaeota;c__Aenigmatarchaeia;o__Aenigmatarchaeales;f__JAADFI01;g__;s__	65	491994	9906	3603	54.134	73.05	1.87	608	592	1	15	-
GCA_009995015.1	CG_2015-04_37_8	Candidatus Aenigmarchaeota archaeon	d__Archaea;p__Aenigmatarchaeota;c__Aenigmatarchaeia;o__CG10238-14;f__CG10238-14;g__CG10238-14;s__CG10238-14 sp002789635	279	811374	5231	1522	37.364	72.66	0.93	1021	998	2	21	-
GCA_016177025.1	NC_groundwater_115_Ag_B-0.1um_41_10	Candidatus Aenigmarchaeota archaeon	d__Archaea;p__Aenigmatarchaeota;c__Aenigmatarchaeia;o__CG10238-14;f__SCSR01;g__;s__	24	571176	39560	9601	40.539	72.59	0	712	699	2	11	-
GCA_017610085.1	AB_69_Bin_152	Candidatus Nanohaloarchaeota archaeon	d__Archaea;p__Nanohaloarchaeota;c__Nanosalinia;o__Nanosalinales;f__;g__;s__	10	640728	120041	20949	32.178	72.43	0	753	739	2	12	-
GCA_011335085.1	SpSt-742	Candidatus Aenigmarchaeota archaeon	d__Archaea;p__Aenigmatarchaeota;c__Aenigmatarchaeia;o__CG10238-14;f__SCSR01;g__SpSt-742;s__SpSt-742 sp011335085	20	395420	32735	7753	33.169	71.96	0	497	479	3	15	-
GCA_011772535.1	CS4-C008	Candidatus Aenigmarchaeota archaeon	d__Archaea;p__Aenigmatarchaeota;c__Aenigmatarchaeia;o__Aenigmatarchaeales;f__Aenigmatarchaeaceae;g__CS1-C013;s__	181	900750	23455	1871	31.739	71.65	7.48	1079	1054	0	25	-
GCA_003550625.1	B1Sed10_69	Candidatus Aenigmarchaeota archaeon	d__Archaea;p__PWEA01;c__PWEA01;o__PWEA01;f__PWEA01;g__PWEA01;s__PWEA01 sp003550625	105	723616	8485	3449	44.834	71.5	0	733	721	2	10	-
GCA_011039365.1	HyVt-214	Candidatus Aenigmarchaeota archaeon	d__Archaea;p__Aenigmatarchaeota;c__Aenigmatarchaeia;o__QMZP01;f__QMZT01;g__QMZT01;s__QMZT01 sp003663325	167	703151	5072	2276	37.723	71.5	0.47	702	696	0	6	-
NHA-4b	NHA-4	NA	d__Archaea;p__Nanohaloarchaeota;c__Nanosalinia;o__Nanosalinales;f__;g__;s__	70	769528	14658	5357	37.778	71.5	1.87	858	838	1	19	-
GCA_015523085.1	S013_79_esom	Candidatus Aenigmarchaeota archaeon	d__Archaea;p__Aenigmatarchaeota_A;c__Aenigmatarchaeia_A;o__GW2011-AR5;f__;g__;s__	65	431682	7356	3663	47.859	71.11	1.87	513	500	0	13	-
GCA_003663265.1	B73_G9	Candidatus Aenigmarchaeota archaeon	d__Archaea;p__Aenigmatarchaeota_A;c__Aenigmatarchaeia_A;o__GW2011-AR5;f__;g__;s__	56	575058	10573	5661	39.257	71.11	7.48	657	654	0	3	-
GCA_003663295.1	B56_G9	Candidatus Aenigmarchaeota archaeon	d__Archaea;p__QMZS01;c__QMZS01;o__QMZS01;f__QMZS01;g__QMZS01;s__QMZS01 sp003663295	76	820294	11624	5785	32.899	71.1	1.87	899	899	0	0	-
GCA_003660905.1	B49_G9	Candidatus Nanohaloarchaeota archaeon	d__Archaea;p__EX4484-52;c__EX4484-52;o__EX4484-52;f__EX4484-52;g__EX4484-52;s__EX4484-52 sp003660905	68	832169	16597	6536	36.358	71.03	0.93	854	829	0	25	-
GCA_015522105.1	S139_114_esom	DPANN group archaeon	d__Archaea;p__EX4484-52;c__EX4484-52;o__EX4484-52;f__JAADEF01;g__;s__	210	856692	4224	2407	31.869	70.56	0.93	861	839	1	21	-
GCA_017610525.1	AB_03_Bin_175	Candidatus Nanohaloarchaeota archaeon	d__Archaea;p__EX4484-52;c__EX4484-52;o__EX4484-52;f__B79-G9;g__B79-G9;s__	207	1284283	7808	2878	42.938	70.09	0.93	1401	1383	1	17	-
GCA_015521505.1	S141_124_esom	DPANN group archaeon	d__Archaea;p__EX4484-52;c__EX4484-52;o__EX4484-52;f__JAADEF01;g__;s__	141	849107	7504	3021	31.317	70.09	3.38	866	839	0	27	-
GCA_016177205.1	NC_groundwater_106_Ag_S-0.2um_49_52	Candidatus Aenigmarchaeota archaeon	d__Archaea;p__Aenigmatarchaeota;c__Aenigmatarchaeia;o__QMZP01;f__;g__;s__	50	604800	20625	5144	49.559	69.78	0	711	707	0	4	-
GCA_001564035.1	PL-Br10_U2g27	Nanohaloarchaea archaeon PL-Br10_U2g27	d__Archaea;p__Nanohaloarchaeota;c__Nanosalinia;o__Nanosalinales;f__Nanosalinaceae;g__B1-Br10-U2g21;s__B1-Br10-U2g21 sp001564035	52	581882	13674	5572	43.154	69.78	0.93	706	684	1	21	-
GCA_003663325.1	B55_G9	Candidatus Aenigmarchaeota archaeon	d__Archaea;p__Aenigmatarchaeota;c__Aenigmatarchaeia;o__QMZP01;f__QMZT01;g__QMZT01;s__QMZT01 sp003663325	28	734982	39399	13179	37.437	69.47	0.93	772	762	2	8	-
GCA_016783545.1	BS750m-G24	Candidatus Aenigmarchaeota archaeon	d__Archaea;p__Aenigmatarchaeota;c__Aenigmatarchaeia;o__QMZP01;f__QMZP01;g__;s__	18	885693	69176	27812	35.941	68.69	0	933	928	0	5	-
GCA_011056535.1	SpSt-126	Candidatus Aenigmarchaeota archaeon	d__Archaea;p__Aenigmatarchaeota;c__Aenigmatarchaeia;o__CG10238-14;f__EX4484-224;g__SpSt-28;s__	142	1203914	11486	3717	31.796	68.69	4.67	1407	1376	2	29	-
GCA_002254545.1	ex4484_224	Candidatus Aenigmarchaeota archaeon ex4484_224	d__Archaea;p__Aenigmatarchaeota;c__Aenigmatarchaeia;o__CG10238-14;f__EX4484-224;g__EX4484-224;s__EX4484-224 sp002254545	32	485206	19909	7283	27.748	68.22	0.47	613	597	1	15	-
GCA_003663405.1	B31_G9	Candidatus Aenigmarchaeota archaeon	d__Archaea;p__Aenigmatarchaeota;c__Aenigmatarchaeia;o__QMZP01;f__QMZP01;g__QMZY01;s__	203	945477	4901	2844	37.689	68.22	1.01	1037	1027	0	10	-
GCA_016213535.1	NC_groundwater_1584_Pr3_B-0.1um_44_10	Candidatus Aenigmarchaeota archaeon	d__Archaea;p__Aenigmatarchaeota_A;c__Aenigmatarchaeia_A;o__GW2011-AR5;f__;g__;s__	91	706625	10149	3863	44.469	67.91	3.74	816	804	2	10	-
GCA_016219485.1	NC_groundwater_1918_Pr3_S-0.2um_41_3	Candidatus Aenigmarchaeota archaeon	d__Archaea;p__Aenigmatarchaeota_A;c__Aenigmatarchaeia_A;o__GW2011-AR5;f__;g__;s__	68	650556	15961	4041	41.489	67.41	2.8	724	723	0	1	-
GCA_017608545.1	Meg22_1618_Bin_66	Candidatus Aenigmarchaeota archaeon	d__Archaea;p__Aenigmatarchaeota;c__Aenigmatarchaeia;o__Aenigmatarchaeales;f__Aenigmatarchaeaceae;g__CS1-C013;s__	118	556953	5404	2366	29.139	67.29	0.93	713	704	0	9	-
GCA_001563905.1	B1-Br10_U2g19	Nanohaloarchaea archaeon B1-Br10_U2g19	d__Archaea;p__Nanohaloarchaeota;c__Nanosalinia;o__Nanosalinales;f__Nanosalinaceae;g__B1-Br10-U2g19;s__B1-Br10-U2g19 sp001563905	35	662884	35340	7703	40.951	67.21	0	782	764	1	17	-
GCA_018221065.1	DPANNHV_H2.bin.20	Candidatus Aenigmarchaeota archaeon	d__Archaea;p__Aenigmatarchaeota;c__Aenigmatarchaeia;o__Aenigmatarchaeales;f__Aenigmatarchaeaceae;g__;s__	109	643878	10218	2342	33.225	66.98	0	823	809	1	13	-
GCA_016198605.1	NC_groundwater_1119_Ag_S-0.1um_53_31	Candidatus Aenigmarchaeota archaeon	d__Archaea;p__Aenigmatarchaeota;c__Aenigmatarchaeia;o__QMZP01;f__QMZP01;g__;s__	96	820916	10341	4416	52.877	66.86	0.93	928	924	0	4	-
GCA_020343735.1	bin1228	Candidatus Aenigmarchaeota archaeon	d__Archaea;p__Aenigmatarchaeota;c__Aenigmatarchaeia;o__QMZP01;f__QMZT01;g__CS3-C152;s__	185	827752	4509	2752	47.333	66.83	0	978	975	1	2	-
GCA_017608955.1	Meg22_1214_Bin_346	Candidatus Aenigmarchaeota archaeon	d__Archaea;p__Aenigmatarchaeota;c__Aenigmatarchaeia;o__CG10238-14;f__;g__;s__	75	468413	8639	2868	27.784	66.82	0	609	582	1	26	-
GCA_003663225.1	B8_G16	Candidatus Aenigmarchaeota archaeon	d__Archaea;p__Aenigmatarchaeota;c__Aenigmatarchaeia;o__QMZP01;f__QMZP01;g__QMZP01;s__QMZP01 sp003663225	165	941786	6402	3242	51.922	66.82	0.36	1056	1048	1	7	-
GCA_001564145.1	B1-Br10_U2g29	Nanohaloarchaea archaeon B1-Br10_U2g29	d__Archaea;p__Nanohaloarchaeota;c__Nanosalinia;o__Nanosalinales;f__Nanosalinaceae;g__B1-Br10-U2g21;s__B1-Br10-U2g21 sp001564145	35	526182	17532	7971	40.103	66.74	1.01	632	617	0	15	-
GCA_016202875.1	NC_groundwater_1266_Ag_S-0.2um_44_80	Candidatus Aenigmarchaeota archaeon	d__Archaea;p__Aenigmatarchaeota_A;c__Aenigmatarchaeia_A;o__GW2011-AR5;f__GW2011-AR5;g__;s__	85	815445	12211	4669	43.959	66.51	0.93	1072	1064	0	8	-
GCA_016198635.1	NC_groundwater_1118_Ag_S-0.1um_53_25	Candidatus Aenigmarchaeota archaeon	d__Archaea;p__PWEA01;c__PWEA01;o__;f__;g__;s__	90	540470	6719	3466	53.701	65.2	2.34	652	648	0	4	-
GCA_903877225.1	AlinenSedimentsD2_bin-0422	uncultured archaeon	d__Archaea;p__Aenigmatarchaeota_A;c__Aenigmatarchaeia_A;o__GW2011-AR5;f__GW2011-AR5;g__CAIKBN01;s__CAIKBN01 sp903825675	142	739441	6384	2598	39.308	65.03	0.93	820	814	0	6	-
GCA_018920285.1	DRTY-6_2_bin_202	Candidatus Aenigmarchaeota archaeon	d__Archaea;p__Aenigmatarchaeota;c__Aenigmatarchaeia;o__CG10238-14;f__;g__;s__	75	688087	14178	4411	28.604	64.95	0	801	776	1	24	-
GCA_003663345.1	B50_G15	Candidatus Aenigmarchaeota archaeon	d__Archaea;p__PWEA01;c__PWEA01;o__PWEA01;f__B50-G16;g__B50-G16;s__B50-G16 sp003663345	183	951466	5633	2824	45.381	64.95	0	1067	1064	1	1	-
GCA_016202745.1	NC_groundwater_1270_Ag_S-0.2um_52_24	Candidatus Aenigmarchaeota archaeon	d__Archaea;p__Aenigmatarchaeota;c__Aenigmatarchaeia;o__QMZP01;f__QMZP01;g__;s__	174	1020400	7480	2898	51.954	64.65	0.65	1139	1137	0	2	-
GCA_011363135.1	SpSt-734	Candidatus Aenigmarchaeota archaeon	d__Archaea;p__Aenigmatarchaeota;c__Aenigmatarchaeia;o__CG10238-14;f__SCSR01;g__SpSt-734;s__SpSt-734 sp011363135	105	434362	5382	1926	36.799	64.49	0.07	500	487	1	12	-
GCA_016198645.1	NC_groundwater_1117_Ag_S-0.1um_51_28	Candidatus Aenigmarchaeota archaeon	d__Archaea;p__Aenigmatarchaeota_A;c__Aenigmatarchaeia_A;o__GW2011-AR5;f__;g__;s__	96	655388	7804	3738	51.378	64.02	0.93	774	764	1	9	-
GCA_003009825.1	SW_10_44_10	Nanohaloarchaea archaeon SW_10_44_10	d__Archaea;p__Nanohaloarchaeota;c__Nanosalinia;o__Nanosalinales;f__Nanosalinaceae;g__SW-4-43-9;s__	144	397003	3198	1506	43.37	63.95	4.44	515	507	1	7	-
GCA_016202845.1	NC_groundwater_1265_Ag_S-0.2um_40_40	Candidatus Aenigmarchaeota archaeon	d__Archaea;p__Aenigmatarchaeota_A;c__Aenigmatarchaeia_A;o__GW2011-AR5;f__GW2011-AR5;g__;s__	137	949552	8479	3609	40.239	63.55	1.87	1191	1190	0	1	-
GCA_003660865.1	B72_G9	Candidatus Nanohaloarchaeota archaeon	d__Archaea;p__EX4484-52;c__EX4484-52;o__EX4484-52;f__B79-G9;g__B79-G9;s__B79-G9 sp003660865	130	1201421	9121	5629	41.167	63.08	1.87	1258	1248	1	9	-
GCA_015520895.1	S143_163_esom	DPANN group archaeon	d__Archaea;p__EX4484-52;c__EX4484-52;o__EX4484-52;f__JAADEF01;g__JAADEF01;s__	42	501757	14617	6444	31.503	62.15	0.93	574	554	2	18	-
GCA_016202865.1	NC_groundwater_1264_Ag_S-0.2um_39_39	Candidatus Aenigmarchaeota archaeon	d__Archaea;p__Aenigmatarchaeota;c__Aenigmatarchaeia;o__QMZP01;f__QMZP01;g__;s__	75	751345	14038	5716	39.111	61.6	0	884	882	0	2	-
GCA_016202755.1	NC_groundwater_1269_Ag_S-0.2um_49_73	Candidatus Aenigmarchaeota archaeon	d__Archaea;p__Aenigmatarchaeota_A;c__Aenigmatarchaeia_A;o__GW2011-AR5;f__GW2011-AR5;g__GW2011-AR5;s__	129	737567	6221	3158	48.825	61.3	4.67	940	937	0	3	-
GCA_011334385.1	SpSt-971	Candidatus Aenigmarchaeota archaeon	d__Archaea;p__Aenigmatarchaeota;c__Aenigmatarchaeia;o__CG10238-14;f__SCSR01;g__SpSt-971;s__SpSt-971 sp011334385	86	462456	6279	2709	34.114	61.14	0	536	523	1	12	-
GCA_003663285.1	B62_G1	Candidatus Aenigmarchaeota archaeon	d__Archaea;p__Aenigmatarchaeota_A;c__Aenigmatarchaeia_A;o__GW2011-AR5;f__;g__;s__	410	1410470	3261	2153	39.125	60.89	9.11	1503	1490	1	12	-
GCA_015521535.1	S141_163_esom	Candidatus Aenigmarchaeota archaeon	d__Archaea;p__Aenigmatarchaeota;c__Aenigmatarchaeia;o__Aenigmatarchaeales;f__JAADFI01;g__;s__	42	421644	14157	5108	36.034	60.59	0.93	463	463	0	0	-
GCA_016198625.1	NC_groundwater_1120_Ag_S-0.1um_53_80	Candidatus Aenigmarchaeota archaeon	d__Archaea;p__Aenigmatarchaeota_A;c__Aenigmatarchaeia_A;o__GW2011-AR5;f__;g__;s__	88	508462	6857	3134	52.63	60.12	0	608	607	0	1	-
GCA_015523285.1	S012_33_esom	DPANN group archaeon	d__Archaea;p__EX4484-52;c__EX4484-52;o__EX4484-52;f__JAADEF01;g__;s__	146	570619	4021	2307	32.031	59.81	0	594	582	1	11	-
GCA_015520885.1	S143_146_esom	DPANN group archaeon	d__Archaea;p__EX4484-52;c__EX4484-52;o__EX4484-52;f__JAADEF01;g__;s__	157	606825	4260	2261	33.07	59.81	2.34	615	598	1	16	-
GCA_003663235.1	B84_G16	Candidatus Aenigmarchaeota archaeon	d__Archaea;p__Aenigmatarchaeota;c__Aenigmatarchaeia;o__CG10238-14;f__SCSR01;g__;s__	240	1004064	4313	2711	38.663	59.74	2.34	1206	1185	0	21	-
GCA_016202725.1	NC_groundwater_1272_Ag_S-0.2um_63_33	Candidatus Aenigmarchaeota archaeon	d__Archaea;p__Aenigmatarchaeota;c__Aenigmatarchaeia;o__QMZP01;f__QMZZ01;g__;s__	115	984961	11325	4527	63.15	59.52	0	1050	1036	1	13	-
GCA_002254415.1	ex4484_52	Candidatus Aenigmarchaeota archaeon ex4484_52	d__Archaea;p__EX4484-52;c__EX4484-52;o__EX4484-52;f__EX4484-52;g__EX4484-52;s__EX4484-52 sp002254415	53	614182	13620	6371	27.954	59.35	0	646	621	3	22	-
GCA_016202785.1	NC_groundwater_1271_Ag_S-0.2um_58_22	Candidatus Aenigmarchaeota archaeon	d__Archaea;p__Aenigmatarchaeota;c__Aenigmatarchaeia;o__QMZP01;f__QMZZ01;g__;s__	129	840284	8120	3339	57.669	58.49	0	951	939	0	12	-
GCA_003663465.1	B110_G9	Candidatus Aenigmarchaeota archaeon	d__Archaea;p__Aenigmatarchaeota;c__Aenigmatarchaeia;o__QMZP01;f__QMZP01;g__;s__	188	749300	3902	2686	38.971	58.02	4.35	766	755	1	10	-
GCA_016219455.1	NC_groundwater_1920_Pr3_S-0.2um_48_2	Candidatus Aenigmarchaeota archaeon	d__Archaea;p__PWEA01;c__PWEA01;o__;f__;g__;s__	137	865707	7182	3828	48.153	57.09	0	1114	1105	0	9	-
GCA_015522155.1	S139_161_esom	Candidatus Aenigmarchaeota archaeon	d__Archaea;p__Aenigmatarchaeota;c__Aenigmatarchaeia;o__Aenigmatarchaeales;f__JAADFI01;g__;s__	126	464528	3604	2291	37.676	56.85	0	518	516	0	2	-
GCA_016783305.1	BS750m-G36	Candidatus Aenigmarchaeota archaeon	d__Archaea;p__Aenigmatarchaeota;c__Aenigmatarchaeia;o__CG10238-14;f__CG10238-14;g__CG10238-14;s__	57	765104	13747	7349	33.709	56.78	6.54	997	977	1	19	-
GCA_012961335.1	UWMA-0246	Candidatus Aenigmarchaeota archaeon	d__Archaea;p__QMZS01;c__QMZS01;o__QMZS01;f__QMZS01;g__;s__	221	538633	2404	1637	30.374	56.4	2.34	546	541	0	5	-
DKSSA4_metawrap_30_20_bin.175b	DKSSA4_metawrap_30_20_bin.175	NA	d__Archaea;p__PWEA01;c__PWEA01;o__PWEA01;f__PWEA01;g__PWEA01;s__	81	380748	4841	2984	49.903	55.92	0.93	425	420	0	5	-
GCA_018609855.1	BinSanityLC-kmean-bin_57-bin_0-refined_3	Nanohaloarchaea archaeon	d__Archaea;p__Nanohaloarchaeota;c__Nanosalinia;o__Nanosalinales;f__;g__;s__	116	678725	6298	3587	44.931	55.68	0.93	750	731	1	17	-
GCA_003009775.1	SW_7_46_7	Nanohaloarchaea archaeon SW_7_46_7	d__Archaea;p__Nanohaloarchaeota;c__Nanosalinia;o__Nanosalinales;f__Nanosalinaceae;g__SG9;s__	224	570587	3305	1298	45.892	54.77	3.81	676	667	0	9	-
GCA_003663385.1	B34_G1	Candidatus Aenigmarchaeota archaeon	d__Archaea;p__QMZS01;c__QMZS01;o__QMZS01;f__QMZS01;g__QMZS01;s__	306	951047	3013	2172	37.459	54.75	8.88	947	937	2	8	-
GCA_016782405.1	BS750m-G81	Candidatus Aenigmarchaeota archaeon	d__Archaea;p__Aenigmatarchaeota;c__Aenigmatarchaeia;o__QMZP01;f__QMZP01;g__;s__	28	625368	27045	13475	44.895	54.67	0.93	743	735	2	6	-
GCA_016187405.1	NC_groundwater_474_Ag_S-0.1um_38_10	Candidatus Aenigmarchaeota archaeon	d__Archaea;p__Aenigmatarchaeota;c__Aenigmatarchaeia;o__CG10238-14;f__SCSR01;g__;s__	16	440000	40479	16079	38.438	53.27	0.47	591	570	1	20	-
GCA_015522145.1	S139_160_esom	Candidatus Aenigmarchaeota archaeon	d__Archaea;p__Aenigmatarchaeota;c__Aenigmatarchaeia;o__CG10238-14;f__EX4484-224;g__;s__	19	322935	20211	7895	34.183	52.96	0	422	405	0	17	-
GCA_003554305.1	T1Sed10_231	Candidatus Nanohaloarchaeota archaeon	d__Archaea;p__Nanohaloarchaeota;c__Nanosalinia;o__Nanosalinales;f__;g__;s__	225	927194	4084	2719	39.141	50.93	5.61	990	972	2	16	-
GCA_009992485.1	CG_2015-01t_38_6	Candidatus Aenigmarchaeota archaeon	d__Archaea;p__Aenigmatarchaeota;c__Aenigmatarchaeia;o__CG10238-14;f__CG10238-14;g__CG10238-14;s__CG10238-14 sp002789635	399	569737	1764	965	37.8	50.72	1.4	686	676	0	10	-
GCA_011773405.1	CS1-C060	Candidatus Aenigmarchaeota archaeon	d__Archaea;p__Aenigmatarchaeota;c__Aenigmatarchaeia;o__QMZP01;f__QMZT01;g__CS3-C152;s__	1885	2795804	3503	599	43.522	74.54	9.41	2932	2908	5	19	-
GCA_003009845.1	QH_8_44_6	Nanohaloarchaea archaeon QH_8_44_6	d__Archaea;p__Nanohaloarchaeota;c__Nanosalinia;o__Nanosalinales;f__Nanosalinaceae;g__SW-4-43-9;s__	345	564289	1700	1070	44.13	59.15	10.75	648	641	1	6	-
GCA_019815205.1	H01	Nanohaloarchaea archaeon H01	d__Archaea;p__Nanohaloarchaeota;c__Nanosalinia;o__Nanosalinales;f__Nanosalinaceae;g__Nanosalina;s__	26	705786	34002	13993	43.562	54.98	14.46	841	816	3	22	-
GCA_017608765.1	Meg22_1416_Bin_185	Candidatus Aenigmarchaeota archaeon	d__Archaea;p__Aenigmatarchaeota;c__Aenigmatarchaeia;o__QMZP01;f__QMZT01;g__;s__	459	1900620	4177	2180	40.958	77.1	15.48	2036	2013	3	20	-
GCA_017607945.1	Meg22_810_Bin_48	Candidatus Aenigmarchaeota archaeon	d__Archaea;p__Aenigmatarchaeota_A;c__Aenigmatarchaeia_A;o__GW2011-AR5;f__;g__;s__	210	1196489	8685	2427	34.134	84.11	18.44	1370	1347	3	20	-
GCA_000236195.2	G17	Candidatus Haloredivivus sp. G17	d__Archaea;p__Nanohaloarchaeota;c__Nanosalinia;o__Nanosalinales;f__Nanosalinaceae;g__B1-Br10-U2g21;s__	448	1198543	4998	1107	42.035	57.37	25.55	1886	1854	2	30	-
GCA_011333145.1	SpSt-892	Candidatus Aenigmarchaeota archaeon	d__Archaea;p__Aenigmatarchaeota;c__Aenigmatarchaeia;o__CG10238-14;f__SCSR01;g__;s__	104	416621	5126	1907	32.195	48.13	2.34	482	472	0	10	-
GCA_000405245.1	SCGC AAA011-O16	Candidatus Aenigmarchaeum subterraneum SCGC AAA011-O16	d__Archaea;p__Aenigmatarchaeota;c__Aenigmatarchaeia;o__Aenigmatarchaeales;f__Aenigmatarchaeaceae;g__Aenigmatarchaeum;s__Aenigmatarchaeum subterraneum	15	428884	41863	17091	38.577	47.35	0.47	525	510	1	14	-
GCA_011389265.1	SpSt-798	Candidatus Aenigmarchaeota archaeon	d__Archaea;p__Aenigmatarchaeota;c__Aenigmatarchaeia;o__QMZP01;f__QMZT01;g__;s__	105	526737	5474	2990	33.736	47.32	1.36	532	527	2	3	-
GCA_011054725.1	SpSt-29	Candidatus Aenigmarchaeota archaeon	d__Archaea;p__Aenigmatarchaeota;c__Aenigmatarchaeia;o__CG10238-14;f__EX4484-224;g__SpSt-28;s__	71	409003	5515	3131	34.618	46.26	8.2	476	466	0	10	-
GCA_016176655.1	NC_groundwater_133_Ag_S-0.1um_38_6	Candidatus Aenigmarchaeota archaeon	d__Archaea;p__Aenigmatarchaeota;c__Aenigmatarchaeia;o__CG10238-14;f__SCSR01;g__;s__	97	397462	4915	2184	38.19	45.72	0	495	488	0	7	-
GCA_011058385.1	SpSt-17	Candidatus Aenigmarchaeota archaeon	d__Archaea;p__Aenigmatarchaeota_A;c__Aenigmatarchaeia_A;o__GW2011-AR5;f__SpSt-1120;g__SpSt-1120;s__SpSt-1120 sp011373045	92	285806	3080	1911	46.219	45.45	0	320	308	0	12	-
GCA_011040795.1	HyVt-120	Candidatus Aenigmarchaeota archaeon	d__Archaea;p__Aenigmatarchaeota;c__Aenigmatarchaeia;o__CG10238-14;f__EX4484-224;g__;s__	89	322140	3332	2591	34.63	43.31	6.54	383	377	0	6	-
GCA_011042465.1	HyVt-121	Candidatus Aenigmarchaeota archaeon	d__Archaea;p__QMZS01;c__QMZS01;o__QMZS01;f__QMZS01;g__QMZS01;s__	90	368518	4168	2767	33.002	42.68	0	350	345	1	4	-
GCA_012927695.1	M06	Nanohaloarchaea archaeon	d__Archaea;p__Nanohaloarchaeota;c__Nanosalinia;o__Nanosalinales;f__Nanosalinaceae;g__Nanosalina;s__	16	619468	63768	19019	43.896	41.88	0	706	678	1	27	-
GCA_011362225.1	SpSt-696	Candidatus Aenigmarchaeota archaeon	d__Archaea;p__Aenigmatarchaeota;c__Aenigmatarchaeia;o__CG10238-14;f__;g__;s__	46	242176	5809	2971	31.745	40.82	6.25	286	280	0	6	-
GCA_011364315.1	SpSt-639	Candidatus Aenigmarchaeota archaeon	d__Archaea;p__Aenigmatarchaeota;c__Aenigmatarchaeia;o__CG10238-14;f__;g__;s__	78	307373	4057	2871	32.543	40.03	3.43	358	348	0	10	-
GCA_011041635.1	HyVt-217	Candidatus Aenigmarchaeota archaeon	d__Archaea;p__Aenigmatarchaeota;c__Aenigmatarchaeia;o__CG10238-14;f__;g__;s__	130	364221	3063	1716	36.162	39.64	0.24	363	359	0	4	-
GCA_016782345.1	BS750m-G83	Candidatus Aenigmarchaeota archaeon	d__Archaea;p__Aenigmatarchaeota;c__Aenigmatarchaeia;o__Aenigmatarchaeales;f__;g__;s__	20	277858	15700	7855	38.231	39.41	0	300	299	1	0	-
GCA_011334345.1	SpSt-974	Candidatus Aenigmarchaeota archaeon	d__Archaea;p__Aenigmatarchaeota;c__Aenigmatarchaeia;o__CG10238-14;f__;g__;s__	71	293537	4774	2307	37.382	39.41	0	348	338	0	10	-
GCA_011039595.1	HyVt-176	Candidatus Aenigmarchaeota archaeon	d__Archaea;p__Aenigmatarchaeota;c__Aenigmatarchaeia;o__CG10238-14;f__SCSR01;g__;s__	112	282535	2726	1661	38.246	39.38	6.07	330	326	0	4	-
GCA_011358145.1	SpSt-947	Candidatus Aenigmarchaeota archaeon	d__Archaea;p__Aenigmatarchaeota;c__Aenigmatarchaeia;o__CG10238-14;f__SCSR01;g__SpSt-734;s__	103	234832	2315	1629	37.862	32.79	2.01	261	257	1	3	-
GCA_011039605.1	HyVt-177	Candidatus Aenigmarchaeota archaeon	d__Archaea;p__Aenigmatarchaeota;c__Aenigmatarchaeia;o__QMZP01;f__QMZP01;g__;s__	116	274545	2317	1682	43.698	32.36	1.16	299	299	0	0	-
GCA_011373725.1	SpSt-105	Candidatus Aenigmarchaeota archaeon	d__Archaea;p__Aenigmatarchaeota;c__Aenigmatarchaeia;o__CG10238-14;f__EX4484-224;g__SpSt-28;s__	121	439534	6030	1756	34.824	30.17	2.34	409	405	0	4	-
GCA_011041995.1	HyVt-172	Candidatus Aenigmarchaeota archaeon	d__Archaea;p__PWEA01;c__PWEA01;o__;f__;g__;s__	133	350326	2718	1703	41.942	29.06	0.93	368	367	0	1	-
GCA_011332685.1	SpSt-994	Candidatus Aenigmarchaeota archaeon	d__Archaea;p__Aenigmatarchaeota;c__Aenigmatarchaeia;o__CG10238-14;f__SCSR01;g__SpSt-971;s__	87	221429	2559	1674	35.645	29.01	1.55	245	244	0	1	-
GCA_011041775.1	HyVt-207	Candidatus Aenigmarchaeota archaeon	d__Archaea;p__Aenigmatarchaeota;c__Aenigmatarchaeia;o__CG10238-14;f__;g__;s__	109	230916	2080	1574	37.561	28.35	1.87	243	243	0	0	-
GCA_000404305.1	JGI 0000106-F11	Candidatus Aenigmarchaeota archaeon JGI 0000106-F11	d__Archaea;p__Aenigmatarchaeota;c__Aenigmatarchaeia;o__CG10238-14;f__;g__;s__	24	361015	35138	4811	37.45	27.73	0.38	422	405	2	15	-
GCA_011366455.1	SpSt-67	Candidatus Aenigmarchaeota archaeon	d__Archaea;p__Aenigmatarchaeota_A;c__Aenigmatarchaeia_A;o__GW2011-AR5;f__;g__;s__	35	260374	11326	3410	29.261	27.57	0	278	275	0	3	-
GCA_019815215.1	H12	Nanohaloarchaea archaeon H12	d__Archaea;p__Nanohaloarchaeota;c__Nanosalinia;o__Nanosalinales;f__Nanosalinaceae;g__Nanosalina;s__	11	365652	84476	16087	44.04	27.1	0	459	443	1	15	-
GCA_011380445.1	SpSt-109	Candidatus Aenigmarchaeota archaeon	d__Archaea;p__Aenigmatarchaeota;c__Aenigmatarchaeia;o__CG10238-14;f__EX4484-224;g__SpSt-28;s__	69	296710	4129	2960	34.901	26.73	1.15	325	316	0	9	-
GCA_000380865.1	SCGC AAA011-F07	Candidatus Aenigmarchaeota archaeon SCGC AAA011-F07	d__Archaea;p__Aenigmatarchaeota;c__Aenigmatarchaeia;o__QMZP01;f__QMZP01;g__;s__	18	248181	28977	5690	53.467	23.99	0	362	359	2	1	-
GCA_012927685.1	M21	Nanohaloarchaea archaeon	d__Archaea;p__Nanohaloarchaeota;c__Nanosalinia;o__Nanosalinales;f__Nanosalinaceae;g__Nanosalinarum;s__	15	337773	28343	13624	52.827	22.2	0	383	372	2	9	-
GCA_000740075.1	AB578-D14	Nanohaloarchaea archaeon AB578-D14	d__Archaea;p__Nanohaloarchaeota;c__Nanosalinia;o__Nanosalinales;f__Nanosalinaceae;g__Nanosalinarum;s__	962	1028544	2603	404	52.529	21.98	3.55	1398	1376	2	20	-
GCA_012927765.1	E09	Nanohaloarchaea archaeon	d__Archaea;p__Nanohaloarchaeota;c__Nanosalinia;o__Nanosalinales;f__Nanosalinaceae;g__Nanosalina;s__	16	420777	41938	14664	43.987	21.96	0	463	446	1	16	-
GCA_012927715.1	M04	Nanohaloarchaea archaeon	d__Archaea;p__Nanohaloarchaeota;c__Nanosalinia;o__Nanosalinales;f__Nanosalinaceae;g__Nanosalina;s__	26	284101	28455	8093	44.33	9.6	0	317	307	1	9	-
