# Supplementary material for: Comparative Genomic Insights into the Evolution of Halobacteria-Associated “Candidatus Nanohaloarchaeota”
Source: mSystems. 2022 Oct 19;7(6):e00669-22. doi: 10.1128/msystems.00669-22 (PMC9765267; doi:10.1128/msystems.00669-22)
Supplement: TABLE S2 [file msystems.00669-22-s0008.xlsx]

## Sheet: Table S2
Table S2 Relative abundance of 20 dereplicated MAGs of Ca. Nanohaloarchaeota in soda-saline lake metagenomes
Strain	Family	Brine										Surface sediment										Deep sediment						Enrichment culture of deep sediment
		HC5W	DK15W	HC17W	DK20W	HC22W	HC26W	DK27W	HC27W	DK32W		HC5S	DK15S	HC17S	DK20S	HC22S	HC26S	DK27S	HC27S	DK32S		DK1Sed7	DK3Sed8	DK15Sed18	DK24Sed24	DK33Sed33		DK3	DK15	DK24	DKS	DK1F	DK3F	DK15F	DK24F	DKSF	DK1A	DK3A	DK15A	DK24A	DKSA
AB_1215_Bin_137	-	0	0	0	0	0	0	0	0	0		0	0	0	0	0	0	0	0	0		0	0	0	0	0		0	0	0	0	0	0	0	0	0	0	0	0	0	0
NHA21	Nanohalalkaliarchaeaceae	0	0	0	0	0	0	0	0	0		0	0	0	0	0	0	0	0	0		0	0	0	0	0		0	0	0	0	0	0	0	0.00276811	0	0	0	0.0466276	0	0
NHA24	Nanoanaerosalinaceae	0	0	0	0	0.00102427	0	0.00137475	0	0		0	0	0.00506728	0.0358829	0.154071	0.00414325	0.00770419	0.155226	0		0	0	0	0	0		0	0	0	0	0	0	0	0	0	0	0	0	0	0
NHA20	Nanoanaerosalinaceae	0	0	0	0	0	0	0	0	0		0	0	0.00211483	0.0110915	0	0.00522235	0	0.0252513	0.0413482		0	0	0	0	0.000914161		0	0	0	0	0	0	0	0	0	0	0	0	0	0
NHA23	Nanoanaerosalinaceae	0	0	0	0	0	0	0	0	0		0	0	0.00456021	0.0222054	0.0454778	0.0024593	0	0.23389	0		0	0	0	0	0		0	0	0	0	0	0	0	0	0	0	0	0	0	0
NHA-2	Nanoanaerosalinaceae	0	0	0	0	0	0	0	0	0		0	0	0.0356423	0.172594	0.295815	0.0125203	0.0034974	0.643456	0		0	0	0	0	0.00483661		0	0	0	0.00779831	0	0	0	0.00258507	0	0	0	0	0	0
J07AB56	Nanosalinaceae	0	0	0	0	0	0	0	0	0		0	0	0	0	0	0	0	0	0		0	0	0	0	0		0	0	0	0	0	0	0	0	0	0	0	0	0	0
NHA25	Nanosalinaceae	0	0	0	0	0	0	0	0	0		0	0	0	0	0	0	0	0	0		0	0	0	0	0		0	0	0	0	0	0	0	0	0	0	0	0	0.0890424	0.00441992
MAG_AT22	Nanosalinaceae	0	0	0	0	0	0	0	0	0		0	0	0	0	0	0	0	0	0		0	0	0	0	0		0	0	0	0	0	0	0	0	0	0	0	0	0	0
SW_7_43_1	Nanosalinaceae	0	0	0	0	0	0	0	0	0		0	0	0	0	0	0	0	0	0		0	0	0	0	0		0	0	0	0	0	0	0	0	0	0	0	0	0	0
Nha-CHl	Nanosalinaceae	0	0	0	0	0	0	0	0	0		0	0	0	0	0	0	0	0	0		0	0	0	0	0		0	0	0	0	0	0	0	0	0	0	0	0	0	0
B1-Br10_U2g1	Nanosalinaceae	0	0	0	0	0	0.00637947	0.0269691	0	0		0	0	0	0	0	0	0	0	0		0	0	0	0	0		0	0	0	0	0	0	0	0	0	0	0	0	0	0
NHA26	Nanosalinaceae	0	0	0.00671714	0.0440622	0.568457	0.0578977	2.11694	0	0.107799		0	0	0	0.0087036	0.0619556	0.00396117	0.023319	0.0100838	0.0247141		0	0	0	0	0		0	0	0	0	0	0	0	0	0	0	0	0	0	0
M3_22	Nanosalinaceae	0	0	0	0	0	0	0	0	0		0	0	0	0	0	0	0	0	0		0	0	0	0	0		0	0	0	0	0	0	0	0	0	0	0	0	0	0
J07AB43	Nanosalinaceae	0	0	0	0	0	0	0	0	0		0	0	0	0	0	0	0	0	0		0	0	0	0	0		0	0	0	0	0	0	0	0	0	0	0	0	0	0
NHA29	Nanosalinaceae	0	0	0	0	0	0	0.153723	0	0		0	0	0	0	0	0	0.00614474	0	0		0	0	0	0	0		0	0	0	0	0	0	0	0	0	0	0	0	0	0
LC1Nh	Nanosalinaceae	0	0	0	0	0	0	0	0	0		0	0	0	0	0	0	0	0	0		0	0	0	0	0		0	0	0	0	0	0	0	0	0	0	0	0	0	0
SG9	Nanosalinaceae	0	0	0	0	0	0	0	0	0		0	0	0	0	0	0	0	0	0		0	0	0	0	0		0	0	0	0	0	0	0	0	0	0	0	0	0	0
B1-Br10_U2g21	Nanosalinaceae	0	0	0	0	0	0	0	0	0		0	0	0	0	0	0	0	0	0		0	0	0	0	0		0	0	0	0	0	0	0	0	0	0	0	0	0	0
NHA-1	Nanosalinaceae	0	0	0.0192759	0.256483	1.00691	0.589913	0.459807	0.116118	0.068371		0	0	0	0.0278263	0.0621646	0.0323599	0.00268883	0.0937358	0.0137172		0	0	0	0	0		0	0	0	0	0	0	0	0	0	0	0	0	0	0
Note: The genome are marked in green, blue, and red backgrounds to show the three different families, while that colored in red is from our samples of soda-saline lakes. Brine and surface sediment, DOI: 10.3389/fmicb.2020.01740; Deep sediment, DOI: 10.1111/1462-2920.15899; Enrichment culture of deep sediment, this study.
