# Supplementary material for: Comparative Genomic Insights into the Evolution of Halobacteria-Associated “Candidatus Nanohaloarchaeota”
Source: mSystems. 2022 Oct 19;7(6):e00669-22. doi: 10.1128/msystems.00669-22 (PMC9765267; doi:10.1128/msystems.00669-22)
Supplement: TABLE S4 [file msystems.00669-22-s0010.xlsx]

## Sheet: Table S4
Table S4 Functional annotation of the representative genomes in the phylum Ca. Nanohaloarchaeota
Process	Pathway	Gene	Annotation	KO	-	Nanohalalkaliarchaeaceae	Nanoanaerosalinaceae				Nanosalinaceae
					AB_1215_Bin_137	NHA21	NHA24	NHA20	NHA23	NHA-2	J07AB56	NHA25	MAG_AT22	SW_7_43_1	Nha-CHl	B1-Br10_U2g1	NHA26	M3_22	J07AB43	NHA29	LC1Nh	SG9	B1-Br10_U2g21	NHA-1
Genetic Information Processing	Replication	dnaG	DNA primase [EC:2.7.7.101]	K02316	AEGNLIJN_00699	-	-	EOKBIAPG_00285	PMHFGOKI_00057	PLFNIKOD_00383	-	IHMBBLKE_00497	LBCIKNMH_00511	BEDKKKGJ_00147	EBDHIBHA_00995 EBDHIBHA_00996	OGPKBHFM_00757	-	LEPDMCEB_00887	AFMGANDL_00430	CKFIKJHF_00737	-	JKOEJGKA_00172	-	EDGABJLD_00104
		rnhA	ribonuclease HI [EC:3.1.26.4]	K03469	-	-	-	EOKBIAPG_00583	PMHFGOKI_00324	PLFNIKOD_00506	-	-	-	-	-	-	-	-	-	-	-	-	-	-
		rnhB	ribonuclease HII [EC:3.1.26.4]	K03470	AEGNLIJN_00601	INECDLKH_00776	HOEBDJDB_00414	EOKBIAPG_00074	-	PLFNIKOD_00270	HCDGGNLN_00011	IHMBBLKE_00738	LBCIKNMH_00739	BEDKKKGJ_01016	EBDHIBHA_01377	OGPKBHFM_00384	-	LEPDMCEB_00728	AFMGANDL_01276	CKFIKJHF_00412	PLBBGNCB_00181	JKOEJGKA_00365	LCIGPGNB_00092	EDGABJLD_00473
		pol	DNA polymerase, archaea type [EC:2.7.7.7]	K02319	-	INECDLKH_00916	HOEBDJDB_00693 HOEBDJDB_00745	EOKBIAPG_00650	PMHFGOKI_00510 PMHFGOKI_00746	PLFNIKOD_00147 PLFNIKOD_00180	HCDGGNLN_01218 HCDGGNLN_01376 HCDGGNLN_01387	IHMBBLKE_00475 IHMBBLKE_00532	LBCIKNMH_00463 LBCIKNMH_01107	BEDKKKGJ_00102 BEDKKKGJ_00631	EBDHIBHA_00636 EBDHIBHA_00849 EBDHIBHA_01046 EBDHIBHA_01049 EBDHIBHA_01056 EBDHIBHA_01057 EBDHIBHA_01869 EBDHIBHA_01870 EBDHIBHA_01871	OGPKBHFM_00424	FDOODMGP_00369 FDOODMGP_00746	LEPDMCEB_00854	AFMGANDL_00094 AFMGANDL_00142 AFMGANDL_00466 AFMGANDL_00467	CKFIKJHF_00211	PLBBGNCB_00049	JKOEJGKA_00233 JKOEJGKA_00709	LCIGPGNB_00387	EDGABJLD_00323 EDGABJLD_00796
		polB	DNA polymerase II small subunit [EC:2.7.7.7]	K02323	AEGNLIJN_00678	-	-	EOKBIAPG_00277	PMHFGOKI_00067	PLFNIKOD_00390	HCDGGNLN_01009	IHMBBLKE_00489	LBCIKNMH_00518	BEDKKKGJ_00153	EBDHIBHA_00980 EBDHIBHA_00981 EBDHIBHA_00982	OGPKBHFM_00750	-	LEPDMCEB_00895	AFMGANDL_00422	CKFIKJHF_00728	PLBBGNCB_00002	JKOEJGKA_00164	LCIGPGNB_00615	EDGABJLD_00096
		polC	DNA polymerase II large subunit [EC:2.7.7.7]	K02322	AEGNLIJN_00677	-	-	EOKBIAPG_00278	PMHFGOKI_00066	PLFNIKOD_00389	HCDGGNLN_00230 HCDGGNLN_00904 HCDGGNLN_01010 HCDGGNLN_01011 HCDGGNLN_01218	IHMBBLKE_00490	LBCIKNMH_00517	BEDKKKGJ_00152 BEDKKKGJ_00897	EBDHIBHA_00983 EBDHIBHA_00984 EBDHIBHA_00985 EBDHIBHA_00986 EBDHIBHA_00987 EBDHIBHA_01056	OGPKBHFM_00751	-	LEPDMCEB_00894	AFMGANDL_00424 AFMGANDL_00425	CKFIKJHF_00730	PLBBGNCB_00003	JKOEJGKA_00166	LCIGPGNB_00614	EDGABJLD_00098 EDGABJLD_00544
		mcm	replicative DNA helicase Mcm [EC:5.6.2.3]	K10726	AEGNLIJN_00196 AEGNLIJN_00575 AEGNLIJN_00735	INECDLKH_00896	HOEBDJDB_00211	EOKBIAPG_00346	PMHFGOKI_00815	PLFNIKOD_00413	HCDGGNLN_00543 HCDGGNLN_01218	IHMBBLKE_00895	LBCIKNMH_01029	BEDKKKGJ_00897	EBDHIBHA_01668 EBDHIBHA_01669 EBDHIBHA_01670	OGPKBHFM_00472	FDOODMGP_00571	LEPDMCEB_00134 LEPDMCEB_00167	AFMGANDL_00809 AFMGANDL_00963	-	PLBBGNCB_00860	JKOEJGKA_00179 JKOEJGKA_01018	LCIGPGNB_00211	EDGABJLD_00544
		rpa	replication factor A1	K07466	AEGNLIJN_00301 AEGNLIJN_00706	INECDLKH_00859 INECDLKH_00928	HOEBDJDB_00565	EOKBIAPG_00605	-	PLFNIKOD_00370	HCDGGNLN_01066 HCDGGNLN_01139	IHMBBLKE_00512 IHMBBLKE_00885	LBCIKNMH_00489 LBCIKNMH_01037	BEDKKKGJ_00130 BEDKKKGJ_00905	EBDHIBHA_01020 EBDHIBHA_01657	OGPKBHFM_00465 OGPKBHFM_00772	FDOODMGP_00578	LEPDMCEB_00142 LEPDMCEB_00874	AFMGANDL_00444 AFMGANDL_00819	-	PLBBGNCB_00022 PLBBGNCB_00872	JKOEJGKA_00204 JKOEJGKA_01010	LCIGPGNB_00218 LCIGPGNB_00259	EDGABJLD_00550 EDGABJLD_00753
		PCNA	proliferating cell nuclear antigen	K04802	AEGNLIJN_00140	-	HOEBDJDB_00272	-	PMHFGOKI_00186	PLFNIKOD_00809	HCDGGNLN_00727	IHMBBLKE_00123	LBCIKNMH_00121	BEDKKKGJ_00525	EBDHIBHA_00492	OGPKBHFM_00168	FDOODMGP_00062	LEPDMCEB_00632	AFMGANDL_00149 AFMGANDL_01412	CKFIKJHF_00540	PLBBGNCB_00292	JKOEJGKA_00488	LCIGPGNB_00488	EDGABJLD_00847
		rfcS	replication factor C small subunit	K04801	AEGNLIJN_00058	INECDLKH_00587	HOEBDJDB_00250	-	-	PLFNIKOD_00287	HCDGGNLN_00175 HCDGGNLN_00900 HCDGGNLN_00904	IHMBBLKE_00223	LBCIKNMH_00069	BEDKKKGJ_00425 BEDKKKGJ_00730	EBDHIBHA_00627	OGPKBHFM_00301 OGPKBHFM_00561	FDOODMGP_00353 FDOODMGP_00442	LEPDMCEB_00590	AFMGANDL_00590 AFMGANDL_01516	CKFIKJHF_00589 CKFIKJHF_00788	PLBBGNCB_00350	JKOEJGKA_00554 JKOEJGKA_00945	LCIGPGNB_00520	EDGABJLD_00583
		rfcL	replication factor C large subunit	K04800	AEGNLIJN_00059	INECDLKH_00516	HOEBDJDB_00248	-	PMHFGOKI_00331	PLFNIKOD_00290	HCDGGNLN_00901	IHMBBLKE_00221	LBCIKNMH_00070	BEDKKKGJ_00427	EBDHIBHA_00625 EBDHIBHA_00626	OGPKBHFM_00300	FDOODMGP_00441	LEPDMCEB_00591	AFMGANDL_01515	CKFIKJHF_00588	PLBBGNCB_00349	JKOEJGKA_00553	LCIGPGNB_00519	-
		DNA2	DNA replication ATP-dependent helicase/nuclease Dna2 [EC:5.6.2.3 3.1.-.-]	K10742	AEGNLIJN_00736	-	-	-	-	-	-	-	-	BEDKKKGJ_00643	EBDHIBHA_00058	-	-	-	-	-	-	-	-	-
		FEN1, RAD2	flap endonuclease-1 [EC:3.1.-.-]	K04799	AEGNLIJN_00194	INECDLKH_00205	HOEBDJDB_00578	EOKBIAPG_00500	PMHFGOKI_00281	PLFNIKOD_00856	HCDGGNLN_00294	IHMBBLKE_00379	LBCIKNMH_00615	BEDKKKGJ_00270	EBDHIBHA_00814 EBDHIBHA_00817	OGPKBHFM_00247	FDOODMGP_00504	LEPDMCEB_01043	-	CKFIKJHF_00623	PLBBGNCB_00960	JKOEJGKA_01185	LCIGPGNB_00642	-
		LIG1	DNA ligase 1 [EC:6.5.1.1 6.5.1.6 6.5.1.7]	K10747	AEGNLIJN_00095	INECDLKH_00849	HOEBDJDB_00473	EOKBIAPG_00758	PMHFGOKI_00264	PLFNIKOD_00945	HCDGGNLN_00538	-	LBCIKNMH_01019	BEDKKKGJ_00888	EBDHIBHA_01682 EBDHIBHA_01683	OGPKBHFM_00480	-	LEPDMCEB_00126	AFMGANDL_00802	CKFIKJHF_00755	PLBBGNCB_00851	JKOEJGKA_01024	LCIGPGNB_00202	EDGABJLD_00536
	RNA Polymerase	rpoA2	DNA-directed RNA polymerase subunit A" [EC:2.7.7.6]	K03042	AEGNLIJN_00500	-	HOEBDJDB_00504	EOKBIAPG_00391	PMHFGOKI_00216	PLFNIKOD_00605	HCDGGNLN_01436 HCDGGNLN_01440	IHMBBLKE_00721	LBCIKNMH_00755	BEDKKKGJ_00410	EBDHIBHA_00849 EBDHIBHA_01056 EBDHIBHA_01357	OGPKBHFM_00089	-	LEPDMCEB_00038	AFMGANDL_00833	CKFIKJHF_00249	PLBBGNCB_00892	JKOEJGKA_01121	LCIGPGNB_00236	EDGABJLD_00188
		rpoA1	DNA-directed RNA polymerase subunit A' [EC:2.7.7.6]	K03041	AEGNLIJN_00500	-	HOEBDJDB_00504 HOEBDJDB_00505	EOKBIAPG_00391 EOKBIAPG_00392	PMHFGOKI_00216 PMHFGOKI_00217	PLFNIKOD_00605 PLFNIKOD_00606	HCDGGNLN_01435 HCDGGNLN_01436 HCDGGNLN_01440	IHMBBLKE_00721 IHMBBLKE_00722	LBCIKNMH_00754 LBCIKNMH_00755	BEDKKKGJ_00410 BEDKKKGJ_00411	EBDHIBHA_01357 EBDHIBHA_01358	OGPKBHFM_00088 OGPKBHFM_00089	-	LEPDMCEB_00038 LEPDMCEB_00039	AFMGANDL_00832 AFMGANDL_00833	CKFIKJHF_00249 CKFIKJHF_00250	PLBBGNCB_00891 PLBBGNCB_00892	JKOEJGKA_01120 JKOEJGKA_01121	LCIGPGNB_00235 LCIGPGNB_00236	EDGABJLD_00188 EDGABJLD_00189
		rpoB1	DNA-directed RNA polymerase subunit B' [EC:2.7.7.6]	K03044	AEGNLIJN_00498 AEGNLIJN_00499	-	-	-	PMHFGOKI_00218 PMHFGOKI_00219	PLFNIKOD_00607 PLFNIKOD_00608	HCDGGNLN_01430 HCDGGNLN_01431 HCDGGNLN_01432	IHMBBLKE_00723 IHMBBLKE_00724	LBCIKNMH_00752 LBCIKNMH_00753	BEDKKKGJ_00412 BEDKKKGJ_00413	EBDHIBHA_01359 EBDHIBHA_01360 EBDHIBHA_01361 EBDHIBHA_01362	OGPKBHFM_00086 OGPKBHFM_00087	-	LEPDMCEB_00040 LEPDMCEB_00041	AFMGANDL_00830 AFMGANDL_00831	CKFIKJHF_00251 CKFIKJHF_00252	PLBBGNCB_00889 PLBBGNCB_00890	JKOEJGKA_01118 JKOEJGKA_01119	LCIGPGNB_00233 LCIGPGNB_00234	EDGABJLD_00190 EDGABJLD_00191
		rpoB2	DNA-directed RNA polymerase subunit B" [EC:2.7.7.6]	K03045	AEGNLIJN_00498 AEGNLIJN_00499	-	-	-	PMHFGOKI_00218 PMHFGOKI_00219	PLFNIKOD_00607 PLFNIKOD_00608	HCDGGNLN_01430 HCDGGNLN_01431 HCDGGNLN_01432	IHMBBLKE_00723 IHMBBLKE_00724	LBCIKNMH_00752 LBCIKNMH_00753	BEDKKKGJ_00412 BEDKKKGJ_00413	EBDHIBHA_01359 EBDHIBHA_01360 EBDHIBHA_01361 EBDHIBHA_01362	OGPKBHFM_00086 OGPKBHFM_00087	-	LEPDMCEB_00040 LEPDMCEB_00041	AFMGANDL_00830 AFMGANDL_00831	CKFIKJHF_00251 CKFIKJHF_00252	PLBBGNCB_00889 PLBBGNCB_00890	JKOEJGKA_01118 JKOEJGKA_01119	LCIGPGNB_00233 LCIGPGNB_00234	EDGABJLD_00190 EDGABJLD_00191
		rpoB	DNA-directed RNA polymerase subunit B [EC:2.7.7.6]	K13798	AEGNLIJN_00498 AEGNLIJN_00499	-	-	-	PMHFGOKI_00218 PMHFGOKI_00219	PLFNIKOD_00607 PLFNIKOD_00608	HCDGGNLN_01430 HCDGGNLN_01431 HCDGGNLN_01432	IHMBBLKE_00723 IHMBBLKE_00724	LBCIKNMH_00752 LBCIKNMH_00753	BEDKKKGJ_00412 BEDKKKGJ_00413	EBDHIBHA_01359 EBDHIBHA_01360 EBDHIBHA_01361 EBDHIBHA_01362	OGPKBHFM_00086 OGPKBHFM_00087	-	LEPDMCEB_00040 LEPDMCEB_00041	AFMGANDL_00830 AFMGANDL_00831	CKFIKJHF_00251 CKFIKJHF_00252	PLBBGNCB_00889 PLBBGNCB_00890	JKOEJGKA_01118 JKOEJGKA_01119	LCIGPGNB_00233 LCIGPGNB_00234	EDGABJLD_00190 EDGABJLD_00191
		rpoD	DNA-directed RNA polymerase subunit D [EC:2.7.7.6]	K03047	AEGNLIJN_00243	INECDLKH_00277	HOEBDJDB_00552	EOKBIAPG_00382	PMHFGOKI_00207	PLFNIKOD_00596	HCDGGNLN_01213	IHMBBLKE_00297	LBCIKNMH_00849	BEDKKKGJ_00340	EBDHIBHA_01279	OGPKBHFM_00680	-	LEPDMCEB_00010	AFMGANDL_00685	CKFIKJHF_00062	PLBBGNCB_01080	JKOEJGKA_00037	LCIGPGNB_00026	EDGABJLD_00218
		rpoE1	DNA-directed RNA polymerase subunit E' [EC:2.7.7.6]	K03049	AEGNLIJN_00547	-	HOEBDJDB_00533	EOKBIAPG_00221	PMHFGOKI_00542	PLFNIKOD_00532	HCDGGNLN_00783	IHMBBLKE_00255	LBCIKNMH_00035	BEDKKKGJ_01051	EBDHIBHA_00685	OGPKBHFM_00332	FDOODMGP_00793	LEPDMCEB_00067	AFMGANDL_00735	CKFIKJHF_00024	PLBBGNCB_00778	JKOEJGKA_01081	LCIGPGNB_00839	EDGABJLD_00203
		rpoE2	DNA-directed RNA polymerase subunit E" [EC:2.7.7.6]	K03050	AEGNLIJN_00546	-	HOEBDJDB_00532	EOKBIAPG_00220	PMHFGOKI_00541	PLFNIKOD_00533	HCDGGNLN_00782	IHMBBLKE_00256	LBCIKNMH_00034	BEDKKKGJ_01052	EBDHIBHA_00686	OGPKBHFM_00333	FDOODMGP_00794	LEPDMCEB_00066	AFMGANDL_00734	CKFIKJHF_00025	PLBBGNCB_00777	JKOEJGKA_01083	LCIGPGNB_00838	EDGABJLD_00204
		rpoK	DNA-directed RNA polymerase subunit K [EC:2.7.7.6]	K03055	AEGNLIJN_00148	INECDLKH_00649	HOEBDJDB_00279	EOKBIAPG_00656	PMHFGOKI_00193	PLFNIKOD_00802	HCDGGNLN_00718	IHMBBLKE_00106	LBCIKNMH_00131	BEDKKKGJ_00514	EBDHIBHA_00479	OGPKBHFM_00178	FDOODMGP_00074	LEPDMCEB_00641	AFMGANDL_01402	CKFIKJHF_00553	PLBBGNCB_00279	-	-	EDGABJLD_00837
		rpoN	DNA-directed RNA polymerase subunit N [EC:2.7.7.6]	K03058	-	INECDLKH_00281	HOEBDJDB_00556	EOKBIAPG_00378	PMHFGOKI_00203	PLFNIKOD_00592	HCDGGNLN_00766	IHMBBLKE_00302	LBCIKNMH_00856	BEDKKKGJ_01070	EBDHIBHA_00708	OGPKBHFM_00351	-	LEPDMCEB_01101	AFMGANDL_00674	-	PLBBGNCB_01053	JKOEJGKA_01213	LCIGPGNB_00147	EDGABJLD_00554
		rpoH	DNA-directed RNA polymerase subunit H [EC:2.7.7.6]	K03053	AEGNLIJN_00497	-	-	-	PMHFGOKI_00220	PLFNIKOD_00609	HCDGGNLN_01429	IHMBBLKE_00725	LBCIKNMH_00751	BEDKKKGJ_00414	EBDHIBHA_01363	OGPKBHFM_00085	-	LEPDMCEB_00042	AFMGANDL_00829	CKFIKJHF_00253	PLBBGNCB_00888	JKOEJGKA_01117	-	EDGABJLD_00192
		RPABC5, RPB10, POLR2L	DNA-directed RNA polymerases I, II, and III subunit RPABC5	K03007	AEGNLIJN_00239	-	-	-	-	-	-	-	-	-	-	-	-	-	-	-	-	-	-	-
	Aminoacyl-tRNA synthetases and trans-editing factor	YARS, tyrS	tyrosyl-tRNA synthetase [EC:6.1.1.1]	K01866	AEGNLIJN_00807	INECDLKH_00256 INECDLKH_00257	HOEBDJDB_00591	EOKBIAPG_00544	PMHFGOKI_00502	PLFNIKOD_00155	HCDGGNLN_01348	IHMBBLKE_00554	LBCIKNMH_00426	BEDKKKGJ_00078 BEDKKKGJ_00079	EBDHIBHA_01126	OGPKBHFM_00740	FDOODMGP_00773	LEPDMCEB_00820	AFMGANDL_00485	CKFIKJHF_00185	PLBBGNCB_00086	JKOEJGKA_00273	LCIGPGNB_00319	EDGABJLD_00310
		WARS, trpS	tryptophanyl-tRNA synthetase [EC:6.1.1.2]	K01867	AEGNLIJN_00617	INECDLKH_00096	HOEBDJDB_00352	EOKBIAPG_00183	PMHFGOKI_00245	PLFNIKOD_00585	HCDGGNLN_00017 HCDGGNLN_00020	IHMBBLKE_00746	LBCIKNMH_00729	BEDKKKGJ_01009	EBDHIBHA_01394	OGPKBHFM_00391	-	LEPDMCEB_00719	AFMGANDL_00680 AFMGANDL_01094 AFMGANDL_01287 AFMGANDL_01288	CKFIKJHF_00404	PLBBGNCB_00190	JKOEJGKA_00377	LCIGPGNB_00099	EDGABJLD_00721
		TARS, thrS	threonyl-tRNA synthetase [EC:6.1.1.3]	K01868	AEGNLIJN_00751	INECDLKH_00677	HOEBDJDB_00163	EOKBIAPG_00024	PMHFGOKI_00125	PLFNIKOD_00037	HCDGGNLN_00478 HCDGGNLN_00503 HCDGGNLN_00504	IHMBBLKE_00041	LBCIKNMH_00220	BEDKKKGJ_00566	EBDHIBHA_00379 EBDHIBHA_00380 EBDHIBHA_00381	-	FDOODMGP_00154	LEPDMCEB_00694	AFMGANDL_01314	CKFIKJHF_00343	PLBBGNCB_00234	JKOEJGKA_00417	LCIGPGNB_00416	EDGABJLD_00695
		LARS, leuS	leucyl-tRNA synthetase [EC:6.1.1.4]	K01869	AEGNLIJN_00627	-	HOEBDJDB_00348	EOKBIAPG_00187	PMHFGOKI_00249	PLFNIKOD_00436	HCDGGNLN_01265	IHMBBLKE_00599	LBCIKNMH_00383	BEDKKKGJ_00296	EBDHIBHA_01180 EBDHIBHA_01181 EBDHIBHA_01182 EBDHIBHA_01183	OGPKBHFM_00060	FDOODMGP_00851	LEPDMCEB_00796	AFMGANDL_00517	CKFIKJHF_00279	PLBBGNCB_00108	JKOEJGKA_00298	LCIGPGNB_00331	-
		IARS, ileS	isoleucyl-tRNA synthetase [EC:6.1.1.5]	K01870	AEGNLIJN_00792	-	HOEBDJDB_00089	EOKBIAPG_00101	PMHFGOKI_00081	PLFNIKOD_00219	HCDGGNLN_00632 HCDGGNLN_00633	IHMBBLKE_00818	LBCIKNMH_00664	BEDKKKGJ_00967	EBDHIBHA_01515 EBDHIBHA_01516 EBDHIBHA_01517	OGPKBHFM_00071	FDOODMGP_00667	LEPDMCEB_00246	AFMGANDL_01161	-	PLBBGNCB_00401	JKOEJGKA_00887	LCIGPGNB_00788	EDGABJLD_00023
		AARS, alaS	alanyl-tRNA synthetase [EC:6.1.1.7]	K01872	AEGNLIJN_00035	INECDLKH_00073 INECDLKH_00248	-	EOKBIAPG_00460	PMHFGOKI_00832	PLFNIKOD_00911	HCDGGNLN_00421	IHMBBLKE_00580	LBCIKNMH_00400	BEDKKKGJ_00280 BEDKKKGJ_00829	EBDHIBHA_01153 EBDHIBHA_01154 EBDHIBHA_01155 EBDHIBHA_01806 EBDHIBHA_01807	OGPKBHFM_00043 OGPKBHFM_00536	FDOODMGP_00323	LEPDMCEB_00559 LEPDMCEB_00810	AFMGANDL_00492 AFMGANDL_01551	-	PLBBGNCB_00094	JKOEJGKA_00282 JKOEJGKA_00591	LCIGPGNB_00348 LCIGPGNB_00907	EDGABJLD_00085
		VARS, valS	valyl-tRNA synthetase [EC:6.1.1.9]	K01873	AEGNLIJN_00749	-	HOEBDJDB_00466	EOKBIAPG_00049	PMHFGOKI_00102	PLFNIKOD_00014	HCDGGNLN_00436 HCDGGNLN_00438 HCDGGNLN_00439	-	LBCIKNMH_00954	BEDKKKGJ_00841	EBDHIBHA_01761 EBDHIBHA_01762 EBDHIBHA_01763	OGPKBHFM_00525	FDOODMGP_00308	LEPDMCEB_00572	AFMGANDL_01533	CKFIKJHF_00837	PLBBGNCB_00375	JKOEJGKA_00576	LCIGPGNB_00128	EDGABJLD_00781
		MARS, metG	methionyl-tRNA synthetase [EC:6.1.1.10]	K01874	AEGNLIJN_00812 AEGNLIJN_00814	-	HOEBDJDB_00374 HOEBDJDB_00463	EOKBIAPG_00053	PMHFGOKI_00098	PLFNIKOD_00010	HCDGGNLN_00430	-	LBCIKNMH_00948	BEDKKKGJ_00836	EBDHIBHA_00094 EBDHIBHA_01774	OGPKBHFM_00531	FDOODMGP_00317	LEPDMCEB_00565	AFMGANDL_01357 AFMGANDL_01538 AFMGANDL_01539	-	PLBBGNCB_00382	JKOEJGKA_00586	LCIGPGNB_00904	EDGABJLD_00090
		SARS, serS	seryl-tRNA synthetase [EC:6.1.1.11]	K01875	AEGNLIJN_00806	INECDLKH_00259	HOEBDJDB_00508	EOKBIAPG_00455	-	PLFNIKOD_00628	HCDGGNLN_01349	IHMBBLKE_00650	LBCIKNMH_00428	BEDKKKGJ_00080	EBDHIBHA_01124	-	FDOODMGP_00779	LEPDMCEB_00823	AFMGANDL_00484	CKFIKJHF_00187	PLBBGNCB_00083	JKOEJGKA_00269	LCIGPGNB_00358	EDGABJLD_00308
		DARS2, aspS	aspartyl-tRNA synthetase [EC:6.1.1.12]	K01876	-	INECDLKH_00773	-	-	-	-	-	-	LBCIKNMH_01095	BEDKKKGJ_00529	EBDHIBHA_01831	-	-	LEPDMCEB_00545	-	-	-	-	-	EDGABJLD_00487
		PARS, proS	prolyl-tRNA synthetase [EC:6.1.1.15]	K01881	AEGNLIJN_00080	INECDLKH_00697	HOEBDJDB_00706	EOKBIAPG_00563	PMHFGOKI_00034	PLFNIKOD_00653	HCDGGNLN_00456 HCDGGNLN_01082 HCDGGNLN_01089	-	LBCIKNMH_00179	BEDKKKGJ_00598	EBDHIBHA_00298	OGPKBHFM_00868	FDOODMGP_00194	LEPDMCEB_00305 LEPDMCEB_00307	AFMGANDL_00563 AFMGANDL_01346	CKFIKJHF_00455	PLBBGNCB_00457 PLBBGNCB_00519	JKOEJGKA_00826	LCIGPGNB_00297	EDGABJLD_00482
		CARS, cysS	cysteinyl-tRNA synthetase [EC:6.1.1.16]	K01883	AEGNLIJN_00558	INECDLKH_00936	HOEBDJDB_00148	-	PMHFGOKI_00382	PLFNIKOD_00514	HCDGGNLN_00625 HCDGGNLN_00626 HCDGGNLN_00627	IHMBBLKE_00813	LBCIKNMH_00190 LBCIKNMH_00668	BEDKKKGJ_00592 BEDKKKGJ_00972	EBDHIBHA_00333 EBDHIBHA_01511 EBDHIBHA_01512	OGPKBHFM_00074	FDOODMGP_00185 FDOODMGP_00671	LEPDMCEB_00250	AFMGANDL_01144 AFMGANDL_01157	-	PLBBGNCB_00407	JKOEJGKA_00876	LCIGPGNB_00578 LCIGPGNB_00791	EDGABJLD_00020
		EARS, gltX	glutamyl-tRNA synthetase [EC:6.1.1.17]	K01885	AEGNLIJN_00864	INECDLKH_00145	HOEBDJDB_00040	EOKBIAPG_00061	PMHFGOKI_00090	PLFNIKOD_00002	HCDGGNLN_00818 HCDGGNLN_00819	IHMBBLKE_00144	LBCIKNMH_00104	BEDKKKGJ_00493	EBDHIBHA_00522 EBDHIBHA_00523	OGPKBHFM_00560	FDOODMGP_00352	LEPDMCEB_00616	AFMGANDL_01430 AFMGANDL_01604	CKFIKJHF_00519	PLBBGNCB_00336	JKOEJGKA_00513	LCIGPGNB_00500	EDGABJLD_00882
		RARS, argS	arginyl-tRNA synthetase [EC:6.1.1.19]	K01887	AEGNLIJN_00154	-	HOEBDJDB_00679	EOKBIAPG_00721	PMHFGOKI_00039	PLFNIKOD_00658	HCDGGNLN_00102 HCDGGNLN_01073	IHMBBLKE_00343	LBCIKNMH_01140	BEDKKKGJ_00005	EBDHIBHA_00777 EBDHIBHA_00778	OGPKBHFM_00027	FDOODMGP_00536	LEPDMCEB_01063	AFMGANDL_01207 AFMGANDL_01214 AFMGANDL_01351 AFMGANDL_01352	CKFIKJHF_00657	PLBBGNCB_00993	JKOEJGKA_00010	LCIGPGNB_00724 LCIGPGNB_00731	EDGABJLD_00869
		FARSA, pheS	phenylalanyl-tRNA synthetase alpha chain [EC:6.1.1.20]	K01889	AEGNLIJN_00619	INECDLKH_00101	HOEBDJDB_00351	EOKBIAPG_00184	PMHFGOKI_00246	PLFNIKOD_00586	HCDGGNLN_00022	IHMBBLKE_00748	LBCIKNMH_00726	BEDKKKGJ_01007	EBDHIBHA_01398 EBDHIBHA_01400	OGPKBHFM_00393	-	LEPDMCEB_00717	AFMGANDL_01290	CKFIKJHF_00402	PLBBGNCB_00192	JKOEJGKA_00388	LCIGPGNB_00102	EDGABJLD_00724
		FARSB, pheT	phenylalanyl-tRNA synthetase beta chain [EC:6.1.1.20]	K01890	AEGNLIJN_00620	INECDLKH_00102	HOEBDJDB_00350 HOEBDJDB_00374	EOKBIAPG_00185	PMHFGOKI_00247	PLFNIKOD_00587	HCDGGNLN_00023 HCDGGNLN_00024	IHMBBLKE_00749	LBCIKNMH_00725	BEDKKKGJ_01006	EBDHIBHA_00094 EBDHIBHA_01402 EBDHIBHA_01403	OGPKBHFM_00394	-	LEPDMCEB_00716	AFMGANDL_01291 AFMGANDL_01292	CKFIKJHF_00401	PLBBGNCB_00193	JKOEJGKA_00389	LCIGPGNB_00103	EDGABJLD_00725
		HARS, hisS	histidyl-tRNA synthetase [EC:6.1.1.21]	K01892	AEGNLIJN_00110	INECDLKH_00876	HOEBDJDB_00755	EOKBIAPG_00419	PMHFGOKI_00596	PLFNIKOD_00886	HCDGGNLN_01317 HCDGGNLN_01411	-	LBCIKNMH_00281 LBCIKNMH_00559	BEDKKKGJ_00661 BEDKKKGJ_00746 BEDKKKGJ_00748	EBDHIBHA_00152	OGPKBHFM_00103 OGPKBHFM_00113	FDOODMGP_00252	LEPDMCEB_00424 LEPDMCEB_00923	AFMGANDL_00861 AFMGANDL_01369	CKFIKJHF_00133 CKFIKJHF_00323	PLBBGNCB_00618	JKOEJGKA_00755	LCIGPGNB_00565	EDGABJLD_00862
		NARS, asnS	asparaginyl-tRNA synthetase [EC:6.1.1.22]	K01893	AEGNLIJN_00108	-	-	-	-	-	-	-	-	-	-	-	-	-	-	-	-	-	-	-
		ybaK, ebsC	Cys-tRNA(Pro)/Cys-tRNA(Cys) deacylase [EC:3.1.1.-]	K03976	AEGNLIJN_00808	-	HOEBDJDB_00090	EOKBIAPG_00100	PMHFGOKI_00082	PLFNIKOD_00220	HCDGGNLN_00657	IHMBBLKE_00558	-	-	-	OGPKBHFM_00546	FDOODMGP_00335	LEPDMCEB_00406	-	-	-	-	LCIGPGNB_00302	-
		lysK	lysyl-tRNA synthetase, class I [EC:6.1.1.6]	K04566	-	-	HOEBDJDB_00059 HOEBDJDB_00374	EOKBIAPG_00126	PMHFGOKI_00439	PLFNIKOD_00199	-	-	LBCIKNMH_00317	BEDKKKGJ_00734	EBDHIBHA_00093 EBDHIBHA_00094 EBDHIBHA_00095 EBDHIBHA_01617	OGPKBHFM_00138	FDOODMGP_00281	LEPDMCEB_00464	AFMGANDL_01004 AFMGANDL_01005	CKFIKJHF_00147	PLBBGNCB_00523	JKOEJGKA_00688	-	-
		KARS, lysS	lysyl-tRNA synthetase, class II [EC:6.1.1.6]	K04567	AEGNLIJN_00314	-	-	-	-	-	HCDGGNLN_00893	-	-	BEDKKKGJ_00552	-	-	-	-	AFMGANDL_01019	-	PLBBGNCB_00537	JKOEJGKA_00677	LCIGPGNB_00447	-
		aspC, aspS	nondiscriminating aspartyl-tRNA synthetase [EC:6.1.1.23]	K09759	AEGNLIJN_00603	-	HOEBDJDB_00413	EOKBIAPG_00073	-	PLFNIKOD_00269	HCDGGNLN_01216	IHMBBLKE_00675	-	BEDKKKGJ_00335	EBDHIBHA_01271 EBDHIBHA_01272	OGPKBHFM_00685	-	LEPDMCEB_00735	AFMGANDL_01267	CKFIKJHF_00474	PLBBGNCB_00169	JKOEJGKA_00358	LCIGPGNB_00084	EDGABJLD_00465
	Ribosome proteins	RP-L1, MRPL1, rplA	large subunit ribosomal protein L1	K02863	AEGNLIJN_00635	INECDLKH_00244	HOEBDJDB_00341	EOKBIAPG_00200	PMHFGOKI_00256	PLFNIKOD_00907	HCDGGNLN_01278	IHMBBLKE_00589	LBCIKNMH_00393	BEDKKKGJ_00288	EBDHIBHA_01165	OGPKBHFM_00050	FDOODMGP_00862	LEPDMCEB_00805	AFMGANDL_00509 AFMGANDL_00510	CKFIKJHF_00271	PLBBGNCB_00100	JKOEJGKA_00287	LCIGPGNB_00342	EDGABJLD_00964
		RP-L10, MRPL10, rplJ	large subunit ribosomal protein L10	K02864	AEGNLIJN_00636	INECDLKH_00245	HOEBDJDB_00340	EOKBIAPG_00201	PMHFGOKI_00257	PLFNIKOD_00908	HCDGGNLN_01280	IHMBBLKE_00588	LBCIKNMH_00394	BEDKKKGJ_00287	EBDHIBHA_01164	OGPKBHFM_00049	FDOODMGP_00863	LEPDMCEB_00806	AFMGANDL_00508	CKFIKJHF_00270	PLBBGNCB_00099	JKOEJGKA_00286	LCIGPGNB_00343	EDGABJLD_00963
		RP-L10e, RPL10	large subunit ribosomal protein L10e	K02866	AEGNLIJN_00530	-	HOEBDJDB_00264	EOKBIAPG_00596	PMHFGOKI_00177	PLFNIKOD_00818	HCDGGNLN_01397	-	LBCIKNMH_00299	BEDKKKGJ_00688	EBDHIBHA_00127	OGPKBHFM_00127	FDOODMGP_00266	LEPDMCEB_00944	AFMGANDL_00343	CKFIKJHF_00680	PLBBGNCB_01155	JKOEJGKA_00094	LCIGPGNB_00278	EDGABJLD_00669
		RP-L11, MRPL11, rplK	large subunit ribosomal protein L11	K02867	AEGNLIJN_00634	INECDLKH_00243	HOEBDJDB_00342	EOKBIAPG_00199	PMHFGOKI_00255	PLFNIKOD_00906	HCDGGNLN_01277	IHMBBLKE_00590	LBCIKNMH_00392	BEDKKKGJ_00289	EBDHIBHA_01166	OGPKBHFM_00051	FDOODMGP_00861	LEPDMCEB_00804	AFMGANDL_00511	CKFIKJHF_00272	PLBBGNCB_00101	JKOEJGKA_00288	LCIGPGNB_00341	EDGABJLD_00965
		RP-L12, rpl12	large subunit ribosomal protein L12	K02869	AEGNLIJN_00033	INECDLKH_00246	HOEBDJDB_00339	EOKBIAPG_00202	-	PLFNIKOD_00909	-	IHMBBLKE_00584	LBCIKNMH_00398	BEDKKKGJ_00283	EBDHIBHA_01158	OGPKBHFM_00047	FDOODMGP_00868	LEPDMCEB_00808	AFMGANDL_00495	CKFIKJHF_00268	PLBBGNCB_00096	JKOEJGKA_00284	LCIGPGNB_00345	-
		RP-L13, MRPL13, rplM	large subunit ribosomal protein L13	K02871	AEGNLIJN_00241	INECDLKH_00279	HOEBDJDB_00554	EOKBIAPG_00380	PMHFGOKI_00205	PLFNIKOD_00594	HCDGGNLN_00768	IHMBBLKE_00300	LBCIKNMH_00854	BEDKKKGJ_01068	EBDHIBHA_00706	OGPKBHFM_00349	FDOODMGP_00810	LEPDMCEB_01103	AFMGANDL_00676	-	PLBBGNCB_01055	JKOEJGKA_01211	LCIGPGNB_00145	EDGABJLD_00556
		RP-L14, MRPL14, rplN	large subunit ribosomal protein L14	K02874	AEGNLIJN_00265	INECDLKH_00375	HOEBDJDB_00230	EOKBIAPG_00249	PMHFGOKI_00299	PLFNIKOD_00090	HCDGGNLN_01468	IHMBBLKE_00270	LBCIKNMH_00813	BEDKKKGJ_00362	EBDHIBHA_01311	OGPKBHFM_00654	FDOODMGP_00708	LEPDMCEB_00978	-	CKFIKJHF_00381	PLBBGNCB_01113	JKOEJGKA_00069	-	EDGABJLD_00896
		RP-L15, MRPL15, rplO	large subunit ribosomal protein L15	K02876	-	INECDLKH_00362	HOEBDJDB_00217	EOKBIAPG_00262	PMHFGOKI_00312	PLFNIKOD_00325	HCDGGNLN_01481	IHMBBLKE_00282	LBCIKNMH_00825	BEDKKKGJ_00350	EBDHIBHA_01297	OGPKBHFM_00666	FDOODMGP_00720	LEPDMCEB_00990	AFMGANDL_00406	CKFIKJHF_00369	PLBBGNCB_01101	JKOEJGKA_00057	LCIGPGNB_00706	EDGABJLD_00884
		RP-L15e, RPL15	large subunit ribosomal protein L15e	K02877	AEGNLIJN_00343	INECDLKH_00570	HOEBDJDB_00408	EOKBIAPG_00132	PMHFGOKI_00433	PLFNIKOD_00193	HCDGGNLN_00539	-	LBCIKNMH_01022	BEDKKKGJ_00890	EBDHIBHA_01679	OGPKBHFM_00478	-	LEPDMCEB_00128	AFMGANDL_00804	CKFIKJHF_00752	PLBBGNCB_00853	JKOEJGKA_01022	LCIGPGNB_00204	EDGABJLD_00538
		RP-L18, MRPL18, rplR	large subunit ribosomal protein L18	K02881	AEGNLIJN_00256	INECDLKH_00365	HOEBDJDB_00220	EOKBIAPG_00259	PMHFGOKI_00309	PLFNIKOD_00080	HCDGGNLN_01478	IHMBBLKE_00279	LBCIKNMH_00822	BEDKKKGJ_00353	EBDHIBHA_01300 EBDHIBHA_01301	OGPKBHFM_00663	FDOODMGP_00717	LEPDMCEB_00987	AFMGANDL_00409	CKFIKJHF_00372	PLBBGNCB_01104	JKOEJGKA_00060	LCIGPGNB_00703	EDGABJLD_00887
		RP-L18e, RPL18	large subunit ribosomal protein L18e	K02883	AEGNLIJN_00242	INECDLKH_00278	HOEBDJDB_00553	EOKBIAPG_00381	PMHFGOKI_00206	PLFNIKOD_00595	HCDGGNLN_00769	IHMBBLKE_00299	LBCIKNMH_00853	BEDKKKGJ_01067	-	OGPKBHFM_00348	FDOODMGP_00809	LEPDMCEB_01104	AFMGANDL_00677	-	PLBBGNCB_01056	JKOEJGKA_01210	LCIGPGNB_00144	EDGABJLD_00557
		RP-L19e, RPL19	large subunit ribosomal protein L19e	K02885	AEGNLIJN_00257	INECDLKH_00366	HOEBDJDB_00221	EOKBIAPG_00258	PMHFGOKI_00308	PLFNIKOD_00081	HCDGGNLN_01477	IHMBBLKE_00278	LBCIKNMH_00821	BEDKKKGJ_00354	-	OGPKBHFM_00662	FDOODMGP_00716	LEPDMCEB_00986	AFMGANDL_00410	CKFIKJHF_00373	PLBBGNCB_01105	JKOEJGKA_00061	LCIGPGNB_00702	EDGABJLD_00888
		RP-L2, MRPL2, rplB	large subunit ribosomal protein L2	K02886	AEGNLIJN_00273	INECDLKH_00383	HOEBDJDB_00238	EOKBIAPG_00241	PMHFGOKI_00291	PLFNIKOD_00098	HCDGGNLN_01460	IHMBBLKE_00700	LBCIKNMH_00793	BEDKKKGJ_00378	EBDHIBHA_01327 EBDHIBHA_01328	OGPKBHFM_00646	FDOODMGP_00700	LEPDMCEB_00969	-	CKFIKJHF_00699	PLBBGNCB_01125	JKOEJGKA_00077	-	EDGABJLD_00905
		RP-L21e, RPL21	large subunit ribosomal protein L21e	K02889	AEGNLIJN_00517	-	HOEBDJDB_00776	EOKBIAPG_00618	PMHFGOKI_00165	PLFNIKOD_00934	-	IHMBBLKE_00016	LBCIKNMH_00200	BEDKKKGJ_00583	-	OGPKBHFM_00630	FDOODMGP_00176	LEPDMCEB_00289	AFMGANDL_01112	CKFIKJHF_00824	PLBBGNCB_00436	JKOEJGKA_00845	LCIGPGNB_00586	EDGABJLD_00237
		RP-L22, MRPL22, rplV	large subunit ribosomal protein L22	K02890	AEGNLIJN_00271 AEGNLIJN_00480	INECDLKH_00381	HOEBDJDB_00236	EOKBIAPG_00243	PMHFGOKI_00293	PLFNIKOD_00096	HCDGGNLN_01462	IHMBBLKE_00698	LBCIKNMH_00795	BEDKKKGJ_00375	EBDHIBHA_01324	OGPKBHFM_00648	FDOODMGP_00702	LEPDMCEB_00971	-	CKFIKJHF_00701	PLBBGNCB_01123	JKOEJGKA_00075	-	EDGABJLD_00903
		RP-L23, MRPL23, rplW	large subunit ribosomal protein L23	K02892	AEGNLIJN_00274	INECDLKH_00384	HOEBDJDB_00239	EOKBIAPG_00240	PMHFGOKI_00290	-	HCDGGNLN_01459	-	LBCIKNMH_00792	BEDKKKGJ_00379	EBDHIBHA_01329	OGPKBHFM_00645	FDOODMGP_00699	LEPDMCEB_00968	-	-	PLBBGNCB_01126	JKOEJGKA_00078	-	EDGABJLD_00906
		RP-L24, MRPL24, rplX	large subunit ribosomal protein L24	K02895	AEGNLIJN_00264	INECDLKH_00374	HOEBDJDB_00229	EOKBIAPG_00250	PMHFGOKI_00300	PLFNIKOD_00089	HCDGGNLN_01469	IHMBBLKE_00271	LBCIKNMH_00814	BEDKKKGJ_00361	EBDHIBHA_01310	OGPKBHFM_00655	FDOODMGP_00709	LEPDMCEB_00979	AFMGANDL_00417	CKFIKJHF_00380	PLBBGNCB_01112	JKOEJGKA_00068	LCIGPGNB_00695	EDGABJLD_00895
		RP-L29, rpmC	large subunit ribosomal protein L29	K02904	AEGNLIJN_00269	INECDLKH_00379	HOEBDJDB_00234	EOKBIAPG_00245	PMHFGOKI_00295	PLFNIKOD_00094	HCDGGNLN_01464	IHMBBLKE_00258	LBCIKNMH_00797	BEDKKKGJ_00373	EBDHIBHA_01321	OGPKBHFM_00650	FDOODMGP_00704	LEPDMCEB_00973	-	-	PLBBGNCB_01121	JKOEJGKA_00073	-	EDGABJLD_00901
		RP-L3, MRPL3, rplC	large subunit ribosomal protein L3	K02906	AEGNLIJN_00276	INECDLKH_00386	HOEBDJDB_00241	EOKBIAPG_00238	PMHFGOKI_00288	PLFNIKOD_00303	HCDGGNLN_01457	IHMBBLKE_00703	LBCIKNMH_00790	BEDKKKGJ_00381	EBDHIBHA_01331	OGPKBHFM_00643	FDOODMGP_00697	LEPDMCEB_00966	-	CKFIKJHF_00696	PLBBGNCB_01128	JKOEJGKA_00080	-	EDGABJLD_00908
		RP-L30, MRPL30, rpmD	large subunit ribosomal protein L30	K02907	AEGNLIJN_00254	INECDLKH_00363	HOEBDJDB_00218	EOKBIAPG_00261	PMHFGOKI_00311	PLFNIKOD_00324	HCDGGNLN_01480	IHMBBLKE_00281	LBCIKNMH_00824	BEDKKKGJ_00351	EBDHIBHA_01298	OGPKBHFM_00665	FDOODMGP_00719	LEPDMCEB_00989	-	CKFIKJHF_00370	PLBBGNCB_01102	JKOEJGKA_00058	LCIGPGNB_00705	EDGABJLD_00885
		RP-L30e, RPL30	large subunit ribosomal protein L30e	K02908	-	-	HOEBDJDB_00503	EOKBIAPG_00390	PMHFGOKI_00215	PLFNIKOD_00604	-	-	-	-	-	-	-	-	-	-	-	-	-	-
		RP-L31e, RPL31	large subunit ribosomal protein L31e	K02910	-	INECDLKH_00671	-	-	-	-	-	-	-	-	-	-	-	-	-	-	-	-	-	-
		RP-L32e, RPL32	large subunit ribosomal protein L32e	K02912	AEGNLIJN_00239 AEGNLIJN_00259	INECDLKH_00368	HOEBDJDB_00223	EOKBIAPG_00256	PMHFGOKI_00306	PLFNIKOD_00083	HCDGGNLN_01476	IHMBBLKE_00277	LBCIKNMH_00820	BEDKKKGJ_00355	-	OGPKBHFM_00661	FDOODMGP_00715	LEPDMCEB_00985	AFMGANDL_00411	CKFIKJHF_00374	PLBBGNCB_01106	JKOEJGKA_00062	LCIGPGNB_00701	EDGABJLD_00889
		RP-L37Ae, RPL37A	large subunit ribosomal protein L37Ae	K02921	AEGNLIJN_00091	-	-	-	-	-	HCDGGNLN_00447	-	LBCIKNMH_00160	-	-	OGPKBHFM_00858	-	-	-	-	PLBBGNCB_00560	JKOEJGKA_00799	-	EDGABJLD_00069
		RP-L37e, RPL37	large subunit ribosomal protein L37e	K02922	AEGNLIJN_00846	-	HOEBDJDB_00715	EOKBIAPG_00008	-	PLFNIKOD_00864	HCDGGNLN_00558	-	-	-	-	OGPKBHFM_00457	-	LEPDMCEB_00148	-	-	PLBBGNCB_00877	JKOEJGKA_01004	-	EDGABJLD_00572
		RP-L44e, RPL44	large subunit ribosomal protein L44e	K02929	AEGNLIJN_00143	-	HOEBDJDB_00275	-	PMHFGOKI_00189	PLFNIKOD_00806	-	IHMBBLKE_00111	LBCIKNMH_00127	BEDKKKGJ_00519	EBDHIBHA_00484	OGPKBHFM_00173	FDOODMGP_00069	LEPDMCEB_00637	-	CKFIKJHF_00549	PLBBGNCB_00284	JKOEJGKA_00482	LCIGPGNB_00481	EDGABJLD_00842
		RP-L4e, RPL4	large subunit ribosomal protein L4e	K02930	AEGNLIJN_00275	INECDLKH_00385	HOEBDJDB_00240	EOKBIAPG_00239	PMHFGOKI_00289	PLFNIKOD_00304	HCDGGNLN_01458	IHMBBLKE_00702	LBCIKNMH_00791	BEDKKKGJ_00380	EBDHIBHA_01330	OGPKBHFM_00644	FDOODMGP_00698	LEPDMCEB_00967	-	CKFIKJHF_00697	PLBBGNCB_01127	JKOEJGKA_00079	-	EDGABJLD_00907
		RP-L5, MRPL5, rplE	large subunit ribosomal protein L5	K02931	AEGNLIJN_00262	INECDLKH_00372	HOEBDJDB_00227	EOKBIAPG_00252	PMHFGOKI_00302	PLFNIKOD_00087	HCDGGNLN_01472	IHMBBLKE_00273	LBCIKNMH_00816	BEDKKKGJ_00359	EBDHIBHA_01308	OGPKBHFM_00657	FDOODMGP_00711	LEPDMCEB_00981	AFMGANDL_00415	CKFIKJHF_00378	PLBBGNCB_01110	JKOEJGKA_00066	LCIGPGNB_00697	EDGABJLD_00893
		RP-L6, MRPL6, rplF	large subunit ribosomal protein L6	K02933	AEGNLIJN_00260	INECDLKH_00369	HOEBDJDB_00224	EOKBIAPG_00255	PMHFGOKI_00305	PLFNIKOD_00084	HCDGGNLN_01475	IHMBBLKE_00276	LBCIKNMH_00819	BEDKKKGJ_00356	EBDHIBHA_01305	OGPKBHFM_00660	FDOODMGP_00714	LEPDMCEB_00984	AFMGANDL_00412	CKFIKJHF_00375	PLBBGNCB_01107	JKOEJGKA_00063	LCIGPGNB_00700	EDGABJLD_00890
		RP-L7Ae, RPL7A	large subunit ribosomal protein L7Ae	K02936	AEGNLIJN_00862	INECDLKH_00143	HOEBDJDB_00515	EOKBIAPG_00044	PMHFGOKI_00107	PLFNIKOD_00019	HCDGGNLN_00715	IHMBBLKE_00093	LBCIKNMH_00137	BEDKKKGJ_00508	EBDHIBHA_00465	OGPKBHFM_00183	FDOODMGP_00080	LEPDMCEB_00646	AFMGANDL_01398	CKFIKJHF_00783	PLBBGNCB_00272	JKOEJGKA_00467	LCIGPGNB_00467	EDGABJLD_00831
		RP-S10, MRPS10, rpsJ	small subunit ribosomal protein S10	K02946	AEGNLIJN_00515	-	HOEBDJDB_00543	-	PMHFGOKI_00529	PLFNIKOD_00188	HCDGGNLN_01450	IHMBBLKE_00711	LBCIKNMH_00767	BEDKKKGJ_00396	EBDHIBHA_01341	-	FDOODMGP_00689	LEPDMCEB_00026	AFMGANDL_00704	CKFIKJHF_00049	PLBBGNCB_00906	JKOEJGKA_01130	LCIGPGNB_00244	EDGABJLD_00181
		RP-S11, MRPS11, rpsK	small subunit ribosomal protein S11	K02948	AEGNLIJN_00244 AEGNLIJN_00806	INECDLKH_00259 INECDLKH_00276	HOEBDJDB_00496 HOEBDJDB_00508	EOKBIAPG_00383 EOKBIAPG_00455	PMHFGOKI_00208	PLFNIKOD_00597	HCDGGNLN_01212 HCDGGNLN_01349	IHMBBLKE_00296 IHMBBLKE_00650	LBCIKNMH_00428 LBCIKNMH_00848	BEDKKKGJ_00080 BEDKKKGJ_00341	EBDHIBHA_01124 EBDHIBHA_01280	OGPKBHFM_00679	FDOODMGP_00737	LEPDMCEB_00011 LEPDMCEB_00823	AFMGANDL_00686	CKFIKJHF_00061 CKFIKJHF_00187	PLBBGNCB_00083 PLBBGNCB_01081	JKOEJGKA_00038 JKOEJGKA_00269	LCIGPGNB_00027 LCIGPGNB_00358	EDGABJLD_00219 EDGABJLD_00308
		RP-S12, MRPS12, rpsL	small subunit ribosomal protein S12	K02950	AEGNLIJN_00504	-	HOEBDJDB_00501	EOKBIAPG_00388	PMHFGOKI_00213	PLFNIKOD_00602	HCDGGNLN_01439 HCDGGNLN_01443	IHMBBLKE_00718	LBCIKNMH_00760	BEDKKKGJ_00406	EBDHIBHA_01349	OGPKBHFM_00093	FDOODMGP_00683	LEPDMCEB_00034	AFMGANDL_00836	CKFIKJHF_00246	PLBBGNCB_00895	JKOEJGKA_01124	LCIGPGNB_00239	EDGABJLD_00186
		RP-S13, rpsM	small subunit ribosomal protein S13	K02952	AEGNLIJN_00246	INECDLKH_00274	HOEBDJDB_00498	EOKBIAPG_00385	PMHFGOKI_00210	PLFNIKOD_00599	HCDGGNLN_01210	IHMBBLKE_00294	LBCIKNMH_00846	BEDKKKGJ_00343	EBDHIBHA_01282	OGPKBHFM_00677	FDOODMGP_00735	LEPDMCEB_00013	AFMGANDL_00688	CKFIKJHF_00059	PLBBGNCB_01083	JKOEJGKA_00040	LCIGPGNB_00029	EDGABJLD_00221
		RP-S14, MRPS14, rpsN	small subunit ribosomal protein S14	K02954	-	INECDLKH_00371	HOEBDJDB_00226	EOKBIAPG_00253	PMHFGOKI_00303	PLFNIKOD_00086	HCDGGNLN_01473	IHMBBLKE_00274	LBCIKNMH_00817	BEDKKKGJ_00358	-	OGPKBHFM_00658	FDOODMGP_00712	LEPDMCEB_00982	AFMGANDL_00414	CKFIKJHF_00377	PLBBGNCB_01109	JKOEJGKA_00065	LCIGPGNB_00698	EDGABJLD_00892
		RP-S15, MRPS15, rpsO	small subunit ribosomal protein S15	K02956	AEGNLIJN_00567	INECDLKH_00945	HOEBDJDB_00526	EOKBIAPG_00214	PMHFGOKI_00535	PLFNIKOD_00539	HCDGGNLN_00774	IHMBBLKE_00682	LBCIKNMH_00019	BEDKKKGJ_01062	EBDHIBHA_00695	OGPKBHFM_00341	FDOODMGP_00802	LEPDMCEB_00057	AFMGANDL_00724	CKFIKJHF_00035	PLBBGNCB_00761	JKOEJGKA_01095	LCIGPGNB_00828	-
		RP-S17, MRPS17, rpsQ	small subunit ribosomal protein S17	K02961	AEGNLIJN_00266	INECDLKH_00376	HOEBDJDB_00231	EOKBIAPG_00248	PMHFGOKI_00298	PLFNIKOD_00091	HCDGGNLN_01467	IHMBBLKE_00269	LBCIKNMH_00812	BEDKKKGJ_00363	EBDHIBHA_01312	OGPKBHFM_00653	FDOODMGP_00707	LEPDMCEB_00977	-	CKFIKJHF_00382	PLBBGNCB_01114	JKOEJGKA_00070	-	EDGABJLD_00897
		RP-S17e, RPS17	small subunit ribosomal protein S17e	K02962	AEGNLIJN_00393	INECDLKH_00584	HOEBDJDB_00753	EOKBIAPG_00417	PMHFGOKI_00598	PLFNIKOD_00888	HCDGGNLN_00423	-	LBCIKNMH_00942	BEDKKKGJ_00830	-	OGPKBHFM_00535	FDOODMGP_00321	LEPDMCEB_00562	-	-	PLBBGNCB_00385	JKOEJGKA_00590	LCIGPGNB_00906	EDGABJLD_00086
		RP-S19, rpsS	small subunit ribosomal protein S19	K02965	AEGNLIJN_00272	INECDLKH_00382	HOEBDJDB_00237	EOKBIAPG_00242	PMHFGOKI_00292	PLFNIKOD_00097	HCDGGNLN_01461	IHMBBLKE_00699	LBCIKNMH_00794	BEDKKKGJ_00376	-	OGPKBHFM_00647	FDOODMGP_00701	LEPDMCEB_00970	-	CKFIKJHF_00700	PLBBGNCB_01124	JKOEJGKA_00076	-	EDGABJLD_00904
		RP-S19e, RPS19	small subunit ribosomal protein S19e	K02966	AEGNLIJN_00752	INECDLKH_00674	HOEBDJDB_00332	EOKBIAPG_00160	-	PLFNIKOD_00495	HCDGGNLN_00502	IHMBBLKE_00038	LBCIKNMH_00217	BEDKKKGJ_00568	EBDHIBHA_00375	-	FDOODMGP_00156	LEPDMCEB_00696	AFMGANDL_01311	CKFIKJHF_00383	PLBBGNCB_00232	JKOEJGKA_00414	LCIGPGNB_00417	EDGABJLD_00697
		RP-S2, MRPS2, rpsB	small subunit ribosomal protein S2	K02967	AEGNLIJN_00149	INECDLKH_00652	HOEBDJDB_00036	EOKBIAPG_00057	PMHFGOKI_00094	PLFNIKOD_00006	HCDGGNLN_00717	IHMBBLKE_00099	LBCIKNMH_00133	BEDKKKGJ_00512	EBDHIBHA_00470	OGPKBHFM_00180	FDOODMGP_00076	LEPDMCEB_00643	AFMGANDL_01401	CKFIKJHF_00786	PLBBGNCB_00275	JKOEJGKA_00470	LCIGPGNB_00471	EDGABJLD_00835
		RP-S24e, RPS24	small subunit ribosomal protein S24e	K02974	-	-	HOEBDJDB_00531	-	-	-	HCDGGNLN_00781	-	LBCIKNMH_00033	-	-	-	-	-	-	-	-	-	-	-
		RP-S27Ae, RPS27A, UBA80	ubiquitin-small subunit ribosomal protein S27Ae	K02977	-	-	-	-	-	-	-	IHMBBLKE_00696	LBCIKNMH_00032	BEDKKKGJ_01054	-	OGPKBHFM_00335	FDOODMGP_00796	LEPDMCEB_00064	-	CKFIKJHF_00027	PLBBGNCB_00775	-	-	EDGABJLD_00206
		RP-S27e, RPS27	small subunit ribosomal protein S27e	K02978	AEGNLIJN_00144	INECDLKH_00645	HOEBDJDB_00276	-	PMHFGOKI_00190	PLFNIKOD_00805	HCDGGNLN_00722	IHMBBLKE_00110	LBCIKNMH_00128	BEDKKKGJ_00518	EBDHIBHA_00483	OGPKBHFM_00174	FDOODMGP_00070	LEPDMCEB_00638	AFMGANDL_01405	CKFIKJHF_00550	PLBBGNCB_00283	JKOEJGKA_00481	LCIGPGNB_00480	EDGABJLD_00841
		RP-S28e, RPS28	small subunit ribosomal protein S28e	K02979	AEGNLIJN_00861	INECDLKH_00142	HOEBDJDB_00516	EOKBIAPG_00043	PMHFGOKI_00108	PLFNIKOD_00020	-	IHMBBLKE_00092	-	BEDKKKGJ_00507	EBDHIBHA_00464	OGPKBHFM_00184	FDOODMGP_00081	LEPDMCEB_00647	-	CKFIKJHF_00782	-	JKOEJGKA_00466	-	-
		RP-S3, rpsC	small subunit ribosomal protein S3	K02982	AEGNLIJN_00270	INECDLKH_00380	HOEBDJDB_00235	EOKBIAPG_00244	PMHFGOKI_00294	PLFNIKOD_00095	HCDGGNLN_01463	IHMBBLKE_00697	LBCIKNMH_00796	BEDKKKGJ_00374	EBDHIBHA_01323	OGPKBHFM_00649	FDOODMGP_00703	LEPDMCEB_00972	-	-	PLBBGNCB_01122	JKOEJGKA_00074	-	EDGABJLD_00902
		RP-S3Ae, RPS3A	small subunit ribosomal protein S3Ae	K02984	AEGNLIJN_00565	INECDLKH_00943	HOEBDJDB_00524	EOKBIAPG_00212	PMHFGOKI_00839	PLFNIKOD_00541	HCDGGNLN_00771	IHMBBLKE_00679	LBCIKNMH_00016	BEDKKKGJ_01065	EBDHIBHA_00698	OGPKBHFM_00345	FDOODMGP_00805	LEPDMCEB_00054	AFMGANDL_00709 AFMGANDL_00720	CKFIKJHF_00037	PLBBGNCB_00753	JKOEJGKA_01101	LCIGPGNB_00825	EDGABJLD_00197
		RP-S4, rpsD	small subunit ribosomal protein S4	K02986	AEGNLIJN_00245	INECDLKH_00275	HOEBDJDB_00497	EOKBIAPG_00384	PMHFGOKI_00209	PLFNIKOD_00598	HCDGGNLN_01211	IHMBBLKE_00295	LBCIKNMH_00847	BEDKKKGJ_00342	EBDHIBHA_01281	OGPKBHFM_00678	FDOODMGP_00736	LEPDMCEB_00012	AFMGANDL_00687	CKFIKJHF_00060	PLBBGNCB_01082	JKOEJGKA_00039	LCIGPGNB_00028	EDGABJLD_00220
		RP-S4e, RPS4	small subunit ribosomal protein S4e	K02987	AEGNLIJN_00263	INECDLKH_00373	HOEBDJDB_00228	EOKBIAPG_00251	PMHFGOKI_00301	PLFNIKOD_00088	HCDGGNLN_01470	IHMBBLKE_00272	LBCIKNMH_00815	BEDKKKGJ_00360	EBDHIBHA_01309	OGPKBHFM_00656	FDOODMGP_00710	LEPDMCEB_00980	AFMGANDL_00416	CKFIKJHF_00379	PLBBGNCB_01111	JKOEJGKA_00067	LCIGPGNB_00696	EDGABJLD_00894
		RP-S5, MRPS5, rpsE	small subunit ribosomal protein S5	K02988	AEGNLIJN_00255	INECDLKH_00364	HOEBDJDB_00219	EOKBIAPG_00260	PMHFGOKI_00310	PLFNIKOD_00323	HCDGGNLN_01479	IHMBBLKE_00280	LBCIKNMH_00823	BEDKKKGJ_00352	EBDHIBHA_01299	OGPKBHFM_00664	FDOODMGP_00718	LEPDMCEB_00988	AFMGANDL_00408	CKFIKJHF_00371	PLBBGNCB_01103	JKOEJGKA_00059	LCIGPGNB_00704	EDGABJLD_00886
		RP-S6e, RPS6	small subunit ribosomal protein S6e	K02991	AEGNLIJN_00551	INECDLKH_00131	HOEBDJDB_00723	EOKBIAPG_00371	PMHFGOKI_00708	PLFNIKOD_00118	HCDGGNLN_00791	IHMBBLKE_00246	LBCIKNMH_00044	BEDKKKGJ_01043	EBDHIBHA_00672	OGPKBHFM_00325	FDOODMGP_00469	LEPDMCEB_00076	AFMGANDL_00742	CKFIKJHF_00017	PLBBGNCB_00788	JKOEJGKA_01070	LCIGPGNB_00846	-
		RP-S7, MRPS7, rpsG	small subunit ribosomal protein S7	K02992	AEGNLIJN_00505	-	HOEBDJDB_00500	EOKBIAPG_00387	PMHFGOKI_00212	PLFNIKOD_00601	HCDGGNLN_01444	IHMBBLKE_00717	LBCIKNMH_00761	BEDKKKGJ_00405	EBDHIBHA_01348	OGPKBHFM_00094	FDOODMGP_00684	LEPDMCEB_00033	AFMGANDL_00837	CKFIKJHF_00245	PLBBGNCB_00896	JKOEJGKA_01125	LCIGPGNB_00240	EDGABJLD_00185
		RP-S8, rpsH	small subunit ribosomal protein S8	K02994	AEGNLIJN_00261	INECDLKH_00370	HOEBDJDB_00225	EOKBIAPG_00254	PMHFGOKI_00304	PLFNIKOD_00085	HCDGGNLN_01474	IHMBBLKE_00275	LBCIKNMH_00818	BEDKKKGJ_00357	EBDHIBHA_01306	OGPKBHFM_00659	FDOODMGP_00713	LEPDMCEB_00983	AFMGANDL_00413	CKFIKJHF_00376	PLBBGNCB_01108	JKOEJGKA_00064	LCIGPGNB_00699	EDGABJLD_00891
		RP-S8e, RPS8	small subunit ribosomal protein S8e	K02995	AEGNLIJN_00844	-	HOEBDJDB_00713	EOKBIAPG_00006	-	PLFNIKOD_00862	HCDGGNLN_00556	IHMBBLKE_00880	LBCIKNMH_01044	BEDKKKGJ_00910	-	OGPKBHFM_00459	FDOODMGP_00584	LEPDMCEB_00146	AFMGANDL_00823	CKFIKJHF_00262	PLBBGNCB_00875	JKOEJGKA_01006	LCIGPGNB_00220	EDGABJLD_00574
		RP-S9, MRPS9, rpsI	small subunit ribosomal protein S9	K02996	AEGNLIJN_00240	INECDLKH_00280	HOEBDJDB_00555	EOKBIAPG_00379	PMHFGOKI_00204	PLFNIKOD_00593	HCDGGNLN_00767	IHMBBLKE_00301	LBCIKNMH_00855	BEDKKKGJ_01069	EBDHIBHA_00707	OGPKBHFM_00350	FDOODMGP_00811	LEPDMCEB_01102	AFMGANDL_00675	-	PLBBGNCB_01054	JKOEJGKA_01212	LCIGPGNB_00146	EDGABJLD_00555
	Protein translocation	secY	preprotein translocase subunit SecY	K03076	AEGNLIJN_00252	INECDLKH_00361	HOEBDJDB_00216	EOKBIAPG_00263	PMHFGOKI_00313	PLFNIKOD_00513	HCDGGNLN_01482	IHMBBLKE_00283	LBCIKNMH_00826	BEDKKKGJ_00349	EBDHIBHA_01296	OGPKBHFM_00667	FDOODMGP_00721	LEPDMCEB_00991	-	CKFIKJHF_00368	PLBBGNCB_01100	JKOEJGKA_00056	LCIGPGNB_00707	EDGABJLD_00883
		secD	preprotein translocase subunit SecD	K03072	AEGNLIJN_00675	-	-	EOKBIAPG_00273	PMHFGOKI_00071	PLFNIKOD_00209	HCDGGNLN_01189	IHMBBLKE_00445	LBCIKNMH_00552	BEDKKKGJ_00201	EBDHIBHA_00918	OGPKBHFM_00267	-	LEPDMCEB_00917	AFMGANDL_00318	CKFIKJHF_00807	PLBBGNCB_01177	JKOEJGKA_00125	LCIGPGNB_00052	EDGABJLD_00944
		secF	preprotein translocase subunit SecF	K03074	AEGNLIJN_00674	-	-	EOKBIAPG_00272	PMHFGOKI_00072	PLFNIKOD_00210	HCDGGNLN_01190	IHMBBLKE_00446	LBCIKNMH_00551	BEDKKKGJ_00200	EBDHIBHA_00919	OGPKBHFM_00268	-	LEPDMCEB_00916	AFMGANDL_00317	CKFIKJHF_00806	PLBBGNCB_01176	JKOEJGKA_00124	LCIGPGNB_00051	EDGABJLD_00945
		SRP54	signal recognition particle subunit SRP54 [EC:3.6.5.4]	K03106	AEGNLIJN_00052	INECDLKH_00346	HOEBDJDB_00363	EOKBIAPG_00745	PMHFGOKI_00726	PLFNIKOD_00430	HCDGGNLN_00492	IHMBBLKE_00023	LBCIKNMH_00206	BEDKKKGJ_00579	EBDHIBHA_00354	OGPKBHFM_00623	FDOODMGP_00169	LEPDMCEB_00285	AFMGANDL_01117 AFMGANDL_01121	-	PLBBGNCB_00651	JKOEJGKA_00849	LCIGPGNB_00593	EDGABJLD_00243
		ftsY	fused signal recognition particle receptor	K03110	AEGNLIJN_00786	INECDLKH_00466	HOEBDJDB_00157	EOKBIAPG_00032	PMHFGOKI_00119	PLFNIKOD_00031	HCDGGNLN_00496	IHMBBLKE_00029	LBCIKNMH_00211	BEDKKKGJ_00574	EBDHIBHA_00362	OGPKBHFM_00617	FDOODMGP_00163	LEPDMCEB_00279	AFMGANDL_01126	-	PLBBGNCB_00657	JKOEJGKA_00855	LCIGPGNB_00598	EDGABJLD_00248
		tatC	sec-independent protein translocase protein TatC	K03118	-	INECDLKH_00389	-	-	-	-	HCDGGNLN_00980	-	LBCIKNMH_00101	BEDKKKGJ_00471	-	-	-	-	-	CKFIKJHF_00241	PLBBGNCB_00430	-	-	-
		sipW	signal peptidase I [EC:3.4.21.89]	K13280	-	-	-	-	-	-	HCDGGNLN_00798	-	LBCIKNMH_00510	BEDKKKGJ_00529	-	OGPKBHFM_00163	FDOODMGP_00057	-	AFMGANDL_00175	-	PLBBGNCB_00018 PLBBGNCB_00304	JKOEJGKA_00216 JKOEJGKA_00909	-	-
Metabolism	Carbohydrate metabolism and glucolysis	pyg	glycogen phosphorylase [EC:2.4.1.1]	K00688	-	-	HOEBDJDB_00652	EOKBIAPG_00659	PMHFGOKI_00565	PLFNIKOD_00916	-	IHMBBLKE_00686	-	-	-	OGPKBHFM_00553	FDOODMGP_00343	-	-	-	-	JKOEJGKA_00620	LCIGPGNB_00312	EDGABJLD_00355
		pgm	phosphoglucomutase [EC:5.4.2.2]	K01835	-	INECDLKH_00323	-	-	-	PLFNIKOD_00642	HCDGGNLN_01262	IHMBBLKE_00608	LBCIKNMH_00378	BEDKKKGJ_00304	EBDHIBHA_00140 EBDHIBHA_00141 EBDHIBHA_01191	OGPKBHFM_00288	-	LEPDMCEB_00792	AFMGANDL_00521 AFMGANDL_00522	CKFIKJHF_00283	PLBBGNCB_00113	JKOEJGKA_00302	LCIGPGNB_00328	EDGABJLD_00199
		amyA	alpha-amylase [EC:3.2.1.1]	K01176	-	-	HOEBDJDB_00417	EOKBIAPG_00077	-	PLFNIKOD_00273 PLFNIKOD_00892	HCDGGNLN_00867	IHMBBLKE_00622	LBCIKNMH_00368	BEDKKKGJ_00187	EBDHIBHA_01210 EBDHIBHA_01212	OGPKBHFM_00721	-	LEPDMCEB_00782	AFMGANDL_00533	CKFIKJHF_00294	PLBBGNCB_00131	JKOEJGKA_00312	LCIGPGNB_00408 LCIGPGNB_00441	-
		glk	glucokinase [EC:2.7.1.2]	K00845	-	-	-	-	PMHFGOKI_00021	PLFNIKOD_00640	HCDGGNLN_00028 HCDGGNLN_00863	IHMBBLKE_00736	LBCIKNMH_01051	-	EBDHIBHA_00150	OGPKBHFM_00114	FDOODMGP_00253	-	AFMGANDL_00945 AFMGANDL_00950	CKFIKJHF_00740 CKFIKJHF_00790	PLBBGNCB_00179 PLBBGNCB_01166	JKOEJGKA_00107	-	EDGABJLD_00958
		gpi	glucose-6-phosphate isomerase [EC:5.3.1.9]	K01810	-	-	HOEBDJDB_00420	EOKBIAPG_00080	-	-	HCDGGNLN_00860 HCDGGNLN_01254	IHMBBLKE_00613	LBCIKNMH_00373	BEDKKKGJ_00305	EBDHIBHA_01202	OGPKBHFM_00283	-	LEPDMCEB_00787	AFMGANDL_00528 AFMGANDL_00946	CKFIKJHF_00288	PLBBGNCB_00118	JKOEJGKA_00307	LCIGPGNB_00445	EDGABJLD_00018
		pfkC	ADP-dependent phosphofructokinase/glucokinase [EC:2.7.1.146 2.7.1.147]	K00918	-	-	HOEBDJDB_00788	EOKBIAPG_00083	PMHFGOKI_00676	PLFNIKOD_00236	-	IHMBBLKE_00609	LBCIKNMH_00377	-	EBDHIBHA_01194	OGPKBHFM_00287	-	LEPDMCEB_00791	AFMGANDL_00523	CKFIKJHF_00284	PLBBGNCB_00114	JKOEJGKA_00303	LCIGPGNB_00327	EDGABJLD_00200
		pfkB	6-phosphofructokinase 2 [EC:2.7.1.11]	K16370	-	-	-	-	-	-	-	-	-	-	-	-	-	LEPDMCEB_00212	-	-	-	-	-	-
		fbp	fructose-1,6-bisphosphatase I [EC:3.1.3.11]	K03841	-	-	-	-	-	-	HCDGGNLN_00865	IHMBBLKE_00638	-	-	EBDHIBHA_01225 EBDHIBHA_01226	OGPKBHFM_00712	-	LEPDMCEB_00758	AFMGANDL_00550	-	PLBBGNCB_00150	JKOEJGKA_00322	LCIGPGNB_00430	EDGABJLD_00440
		K01622	fructose 1,6-bisphosphate aldolase/phosphatase [EC:4.1.2.13 3.1.3.11]	K01622	-	INECDLKH_00779	-	-	-	-	-	-	-	-	-	-	-	-	-	-	-	-	-	-
		fbaB	fructose-bisphosphate aldolase, class I [EC:4.1.2.13]	K11645	-	-	HOEBDJDB_00101	EOKBIAPG_00087	PMHFGOKI_00672	PLFNIKOD_00232	-	IHMBBLKE_00637	LBCIKNMH_00356	-	EBDHIBHA_01223	OGPKBHFM_00713	-	LEPDMCEB_00759	AFMGANDL_00549	CKFIKJHF_00303	PLBBGNCB_00149	JKOEJGKA_00321	LCIGPGNB_00431	EDGABJLD_00267
		tpiA	triosephosphate isomerase (TIM) [EC:5.3.1.1]	K01803	-	INECDLKH_00069	-	EOKBIAPG_00697	PMHFGOKI_00018	PLFNIKOD_00637	HCDGGNLN_01128	IHMBBLKE_00610	LBCIKNMH_00376	-	EBDHIBHA_01195	OGPKBHFM_00286	-	LEPDMCEB_00790	AFMGANDL_00525	CKFIKJHF_00285	PLBBGNCB_00115	JKOEJGKA_00304	-	EDGABJLD_00201
		gapA	glyceraldehyde 3-phosphate dehydrogenase (phosphorylating) [EC:1.2.1.12]	K00134	AEGNLIJN_00294	INECDLKH_00079	-	-	-	-	-	-	-	-	-	-	-	-	AFMGANDL_01030	-	-	-	-	-
		gap2	glyceraldehyde-3-phosphate dehydrogenase (NAD(P)) [EC:1.2.1.59]	K00150	-	INECDLKH_00079	HOEBDJDB_00416	EOKBIAPG_00076	-	PLFNIKOD_00272	-	IHMBBLKE_00628	LBCIKNMH_00364	-	EBDHIBHA_01216	OGPKBHFM_00718	-	LEPDMCEB_00779	AFMGANDL_00540 AFMGANDL_00541	CKFIKJHF_00297	PLBBGNCB_00135	JKOEJGKA_00316	LCIGPGNB_00438	EDGABJLD_00276
		pgk	phosphoglycerate kinase [EC:2.7.2.3]	K00927	-	INECDLKH_00080	-	EOKBIAPG_00086	PMHFGOKI_00673	PLFNIKOD_00233	-	IHMBBLKE_00744	LBCIKNMH_00733	-	EBDHIBHA_01389 EBDHIBHA_01391	OGPKBHFM_00389	-	LEPDMCEB_00723	AFMGANDL_00634 AFMGANDL_01281 AFMGANDL_01282	CKFIKJHF_00407	PLBBGNCB_00186	JKOEJGKA_00372	LCIGPGNB_00097	EDGABJLD_00717
		gpmI	2,3-bisphosphoglycerate-independent phosphoglycerate mutase [EC:5.4.2.12]	K15633	-	INECDLKH_00196	-	-	-	PLFNIKOD_00851	-	IHMBBLKE_00382	LBCIKNMH_00612	-	EBDHIBHA_00823 EBDHIBHA_00824 EBDHIBHA_00825 EBDHIBHA_00826	OGPKBHFM_00244	FDOODMGP_00501	LEPDMCEB_01040	-	CKFIKJHF_00625	PLBBGNCB_00957	JKOEJGKA_01182	LCIGPGNB_00644	EDGABJLD_00391
		gpmB	2,3-bisphosphoglycerate-dependent phosphoglycerate mutase [EC:5.4.2.11]	K15634	-	-	-	-	-	-	HCDGGNLN_00794	-	-	-	-	-	-	-	-	CKFIKJHF_00694	-	JKOEJGKA_00937	-	EDGABJLD_00126
		eno	enolase [EC:4.2.1.11]	K01689	-	INECDLKH_00650	HOEBDJDB_00280	EOKBIAPG_00657	PMHFGOKI_00194	PLFNIKOD_00801	-	IHMBBLKE_00101	LBCIKNMH_00132	BEDKKKGJ_00513	EBDHIBHA_00472	OGPKBHFM_00179	FDOODMGP_00075	LEPDMCEB_00642	-	-	PLBBGNCB_00278	JKOEJGKA_00472	LCIGPGNB_00472	EDGABJLD_00836
		pps	pyruvate, water dikinase [EC:2.7.9.2]	K01007	AEGNLIJN_00531	-	HOEBDJDB_00265 HOEBDJDB_00399	EOKBIAPG_00142 EOKBIAPG_00597	PMHFGOKI_00178	PLFNIKOD_00106 PLFNIKOD_00817	HCDGGNLN_00984 HCDGGNLN_00985	IHMBBLKE_00780	LBCIKNMH_00694	BEDKKKGJ_00992	EBDHIBHA_01457 EBDHIBHA_01458 EBDHIBHA_01459	OGPKBHFM_00037	FDOODMGP_00841	LEPDMCEB_00701 LEPDMCEB_00945	AFMGANDL_01284 AFMGANDL_01306	CKFIKJHF_00387	PLBBGNCB_00228 PLBBGNCB_01154	JKOEJGKA_00093 JKOEJGKA_00402	LCIGPGNB_00001	EDGABJLD_00710 EDGABJLD_00801
		pyk	pyruvate kinase [EC:2.7.1.40]	K00873	AEGNLIJN_00664	INECDLKH_00049	HOEBDJDB_00398	EOKBIAPG_00143	-	-	-	IHMBBLKE_00653	-	-	EBDHIBHA_01779 EBDHIBHA_01780 EBDHIBHA_01781 EBDHIBHA_01782	OGPKBHFM_00532	FDOODMGP_00318	LEPDMCEB_00540	-	CKFIKJHF_00163	PLBBGNCB_00586	JKOEJGKA_00612	LCIGPGNB_00306	EDGABJLD_00492
		glmS	glutamine---fructose-6-phosphate transaminase (isomerizing) [EC:2.6.1.16]	K00820	AEGNLIJN_00354	INECDLKH_00327	HOEBDJDB_00122	EOKBIAPG_00520	PMHFGOKI_00153	PLFNIKOD_00450	HCDGGNLN_00177	-	LBCIKNMH_01185	BEDKKKGJ_00766	EBDHIBHA_00038 EBDHIBHA_00039 EBDHIBHA_00849	OGPKBHFM_00607	FDOODMGP_00888	LEPDMCEB_00372	AFMGANDL_00957	-	PLBBGNCB_00637	JKOEJGKA_00702	-	EDGABJLD_00125
		glmM	phosphoglucosamine mutase [EC:5.4.2.10]	K03431	-	INECDLKH_00083	-	-	PMHFGOKI_00014 PMHFGOKI_00023	-	-	-	-	-	-	OGPKBHFM_00121	FDOODMGP_00013	-	AFMGANDL_00335 AFMGANDL_00372	-	PLBBGNCB_01161	-	-	-
		glmU	bifunctional UDP-N-acetylglucosamine pyrophosphorylase / glucosamine-1-phosphate N-acetyltransferase [EC:2.7.7.23 2.3.1.157]	K04042	-	INECDLKH_00321	HOEBDJDB_00759	EOKBIAPG_00703	PMHFGOKI_00012	PLFNIKOD_00461	HCDGGNLN_01022 HCDGGNLN_01023	-	LBCIKNMH_00295 LBCIKNMH_00296	BEDKKKGJ_00671 BEDKKKGJ_00672	EBDHIBHA_00132 EBDHIBHA_00137	OGPKBHFM_00123 OGPKBHFM_00124	FDOODMGP_00262 FDOODMGP_00263	LEPDMCEB_00940 LEPDMCEB_00941	AFMGANDL_00337	CKFIKJHF_00747	PLBBGNCB_01158 PLBBGNCB_01159	JKOEJGKA_00097 JKOEJGKA_00099	LCIGPGNB_00274 LCIGPGNB_00275	EDGABJLD_00672 EDGABJLD_00674
	Organic acid metabolism	pdhA	pyruvate dehydrogenase E1 component alpha subunit [EC:1.2.4.1]	K00161	-	INECDLKH_00042 INECDLKH_00979	HOEBDJDB_00098	EOKBIAPG_00092	PMHFGOKI_00669	PLFNIKOD_00228	-	IHMBBLKE_00538	LBCIKNMH_00451	-	EBDHIBHA_01071	OGPKBHFM_00430	FDOODMGP_00740	LEPDMCEB_00844	-	CKFIKJHF_00206	PLBBGNCB_00056	JKOEJGKA_00245	LCIGPGNB_00381	-
		pdhB	pyruvate dehydrogenase E1 component beta subunit [EC:1.2.4.1]	K00162	-	INECDLKH_00980	HOEBDJDB_00097	EOKBIAPG_00093	PMHFGOKI_00668	PLFNIKOD_00227	-	IHMBBLKE_00537	LBCIKNMH_00453	-	EBDHIBHA_01069 EBDHIBHA_01070	OGPKBHFM_00429	FDOODMGP_00741	LEPDMCEB_00845	-	CKFIKJHF_00207	PLBBGNCB_00055	JKOEJGKA_00244	LCIGPGNB_00382	EDGABJLD_00328
		pdhC	pyruvate dehydrogenase E2 component (dihydrolipoamide acetyltransferase) [EC:2.3.1.12]	K00627	-	INECDLKH_00610	HOEBDJDB_00096	EOKBIAPG_00094	PMHFGOKI_00088	PLFNIKOD_00226	-	IHMBBLKE_00535	LBCIKNMH_00454	-	EBDHIBHA_01064 EBDHIBHA_01065 EBDHIBHA_01067	OGPKBHFM_00428	FDOODMGP_00742	LEPDMCEB_00357 LEPDMCEB_00483 LEPDMCEB_00846	-	CKFIKJHF_00208	PLBBGNCB_00054 PLBBGNCB_00814	JKOEJGKA_00243	LCIGPGNB_00383	EDGABJLD_00056 EDGABJLD_00327
		DLD	dihydrolipoamide dehydrogenase [EC:1.8.1.4]	K00382	-	INECDLKH_00607 INECDLKH_00937	HOEBDJDB_00095	EOKBIAPG_00095	PMHFGOKI_00087	PLFNIKOD_00225	HCDGGNLN_00586	IHMBBLKE_00060 IHMBBLKE_00534	LBCIKNMH_00455	BEDKKKGJ_00616	EBDHIBHA_01062 EBDHIBHA_01063 EBDHIBHA_01583 EBDHIBHA_01584	OGPKBHFM_00427	FDOODMGP_00618 FDOODMGP_00743	LEPDMCEB_00381 LEPDMCEB_00847	AFMGANDL_00587	CKFIKJHF_00209 CKFIKJHF_00791	PLBBGNCB_00053 PLBBGNCB_00692	JKOEJGKA_00242 JKOEJGKA_00955	LCIGPGNB_00384 LCIGPGNB_00758	EDGABJLD_00156 EDGABJLD_00326
		acdA	acetate---CoA ligase (ADP-forming) subunit alpha [EC:6.2.1.13]	K01905	AEGNLIJN_00038 AEGNLIJN_00650	INECDLKH_00622	HOEBDJDB_00698	EOKBIAPG_00173 EOKBIAPG_00174	PMHFGOKI_00235 PMHFGOKI_00236	PLFNIKOD_00178 PLFNIKOD_00179	-	IHMBBLKE_00539	LBCIKNMH_00450	-	EBDHIBHA_01072 EBDHIBHA_01073 EBDHIBHA_01074	OGPKBHFM_00432	FDOODMGP_00739	LEPDMCEB_00843	AFMGANDL_00448 AFMGANDL_00472 AFMGANDL_00555	CKFIKJHF_00205	PLBBGNCB_00059	JKOEJGKA_00246	LCIGPGNB_00380	EDGABJLD_00659
		ackA	acetate kinase [EC:2.7.2.1]	K00925	-	-	HOEBDJDB_00295	EOKBIAPG_00434	-	PLFNIKOD_00378	-	-	-	-	-	-	-	-	-	-	-	-	-	-
		ME2	malate dehydrogenase (oxaloacetate-decarboxylating) [EC:1.1.1.38]	K00027	-	INECDLKH_00187	-	-	-	-	HCDGGNLN_01368 HCDGGNLN_01369	-	LBCIKNMH_00449	BEDKKKGJ_00097	EBDHIBHA_01080 EBDHIBHA_01081	OGPKBHFM_00433	-	LEPDMCEB_00837	AFMGANDL_00473	CKFIKJHF_00203	PLBBGNCB_00063	JKOEJGKA_00255	LCIGPGNB_00373	-
		oadA	oxaloacetate decarboxylase (Na+ extruding) subunit alpha [EC:7.2.4.2]	K01571	-	INECDLKH_00610	HOEBDJDB_00096	-	-	-	-	IHMBBLKE_00535	-	-	-	-	-	-	-	CKFIKJHF_00208	-	JKOEJGKA_00243	-	-
		ldhA	D-lactate dehydrogenase [EC:1.1.1.28]	K03778	-	-	HOEBDJDB_00458	EOKBIAPG_00407	PMHFGOKI_00768	PLFNIKOD_00257	-	IHMBBLKE_00825	LBCIKNMH_01086	-	EBDHIBHA_00808 EBDHIBHA_00809	OGPKBHFM_00707	FDOODMGP_00623	LEPDMCEB_00444	-	CKFIKJHF_00096	PLBBGNCB_00512	JKOEJGKA_00930	LCIGPGNB_00423	EDGABJLD_00446
		CS	citrate synthase [EC:2.3.3.1]	K01647	-	INECDLKH_00193	-	-	-	-	HCDGGNLN_01222	IHMBBLKE_00307	LBCIKNMH_00865	BEDKKKGJ_01076	EBDHIBHA_00726	OGPKBHFM_00359	FDOODMGP_00821	LEPDMCEB_01092	AFMGANDL_00658 AFMGANDL_00659	-	PLBBGNCB_01042	JKOEJGKA_01228	LCIGPGNB_00157	-
		aclB	ATP-citrate lyase beta-subunit [EC:2.3.3.8]	K15231	-	-	-	-	-	-	HCDGGNLN_01219	IHMBBLKE_00311	LBCIKNMH_00869	BEDKKKGJ_01080	EBDHIBHA_00732	OGPKBHFM_00363	-	LEPDMCEB_01087	AFMGANDL_00655	-	PLBBGNCB_01038	JKOEJGKA_01234	LCIGPGNB_00161	-
		IDH3	isocitrate dehydrogenase (NAD+) [EC:1.1.1.41]	K00030	-	INECDLKH_00189	-	-	-	-	-	-	-	-	-	-	-	-	-	-	-	-	-	-
		korA	2-oxoglutarate/2-oxoacid ferredoxin oxidoreductase subunit alpha [EC:1.2.7.3 1.2.7.11]	K00174	-	-	HOEBDJDB_00125	EOKBIAPG_00468	PMHFGOKI_00131	PLFNIKOD_00722	HCDGGNLN_01117 HCDGGNLN_01118	-	-	-	-	-	-	-	-	-	-	-	-	-
		korB	2-oxoglutarate/2-oxoacid ferredoxin oxidoreductase subunit beta [EC:1.2.7.3 1.2.7.11]	K00175	-	-	HOEBDJDB_00126	EOKBIAPG_00469	PMHFGOKI_00130	PLFNIKOD_00721	-	-	-	-	-	-	-	-	-	-	-	-	-	-
		korD	2-oxoglutarate ferredoxin oxidoreductase subunit delta [EC:1.2.7.3]	K00176	-	-	HOEBDJDB_00448	-	-	-	-	-	-	-	-	-	-	-	-	-	-	-	-	-
		sucD	succinyl-CoA synthetase alpha subunit [EC:6.2.1.5]	K01902	-	INECDLKH_00161	-	-	-	-	HCDGGNLN_01221	IHMBBLKE_00309	LBCIKNMH_00867	BEDKKKGJ_01078	EBDHIBHA_00730	OGPKBHFM_00361	-	LEPDMCEB_01089	AFMGANDL_00656	-	PLBBGNCB_01040	JKOEJGKA_01231	LCIGPGNB_00159	-
		sucC	succinyl-CoA synthetase beta subunit [EC:6.2.1.5]	K01903	-	INECDLKH_00160	-	-	-	-	-	-	-	-	-	-	-	-	-	-	-	-	-	-
		sdhA	succinate dehydrogenase / fumarate reductase, flavoprotein subunit [EC:1.3.5.1 1.3.5.4]	K00239	-	INECDLKH_00481	-	-	-	-	-	-	-	-	-	-	-	-	-	-	-	-	-	-
		sdhB	succinate dehydrogenase / fumarate reductase, iron-sulfur subunit [EC:1.3.5.1 1.3.5.4]	K00240	-	INECDLKH_00480	-	-	-	-	-	-	-	-	-	-	-	-	-	-	-	-	-	-
		mdh	malate dehydrogenase [EC:1.1.1.37]	K00024	-	INECDLKH_00190	-	-	-	-	-	-	-	-	-	-	-	-	-	-	-	-	-	-
		pckA	phosphoenolpyruvate carboxykinase (ATP) [EC:4.1.1.49]	K01610	-	INECDLKH_00221	-	-	-	-	-	-	-	-	-	-	-	-	-	-	-	-	-	-
	PHA	ACAT	acetyl-CoA C-acetyltransferase [EC:2.3.1.9]	K00626	-	INECDLKH_00156	-	-	-	-	HCDGGNLN_01164	-	-	-	-	-	-	-	-	-	-	-	-	-
		hbd	3-hydroxybutyryl-CoA dehydrogenase [EC:1.1.1.157]	K00074	-	INECDLKH_00159	-	-	-	-	-	-	-	-	-	-	-	-	-	-	-	-	-	-
		phaC	poly[(R)-3-hydroxyalkanoate] polymerase subunit PhaC [EC:2.3.1.304]	K03821	-	INECDLKH_00559	-	-	-	-	-	-	-	-	-	-	-	-	-	-	-	-	-	-
	V/A-type ATPase	ATPVA	V/A-type H+/Na+-transporting ATPase subunit A [EC:7.1.2.2 7.2.2.1]	K02117	-	INECDLKH_00012	HOEBDJDB_00659	EOKBIAPG_00732	-	-	HCDGGNLN_00230	-	LBCIKNMH_00996	BEDKKKGJ_00865	EBDHIBHA_01719 EBDHIBHA_01720	OGPKBHFM_00503	-	LEPDMCEB_00104	AFMGANDL_00780	CKFIKJHF_00563	PLBBGNCB_00828	JKOEJGKA_01047	LCIGPGNB_00868	EDGABJLD_00513
		ATPVB	V/A-type H+/Na+-transporting ATPase subunit B	K02118	-	INECDLKH_00010	HOEBDJDB_00658	EOKBIAPG_00731	-	-	HCDGGNLN_00182 HCDGGNLN_00229	-	LBCIKNMH_00995	BEDKKKGJ_00864	EBDHIBHA_01722	OGPKBHFM_00505	-	LEPDMCEB_00103	AFMGANDL_00779	CKFIKJHF_00564	PLBBGNCB_00827	JKOEJGKA_01048	LCIGPGNB_00866	EDGABJLD_00512
		ATPVC	V/A-type H+/Na+-transporting ATPase subunit C	K02119	-	INECDLKH_00014	HOEBDJDB_00661	EOKBIAPG_00734	-	-	HCDGGNLN_00232	-	LBCIKNMH_00998	BEDKKKGJ_00867	EBDHIBHA_01717	OGPKBHFM_00501	-	LEPDMCEB_00106	AFMGANDL_00782	CKFIKJHF_00561	PLBBGNCB_00830	JKOEJGKA_01045	LCIGPGNB_00871	EDGABJLD_00515
		ATPVD	V/A-type H+/Na+-transporting ATPase subunit D	K02120	-	INECDLKH_00009	HOEBDJDB_00657	EOKBIAPG_00730	-	-	HCDGGNLN_00180 HCDGGNLN_00228	-	LBCIKNMH_00993	BEDKKKGJ_00862	EBDHIBHA_01723	OGPKBHFM_00506	-	LEPDMCEB_00102	AFMGANDL_00778	CKFIKJHF_00565	PLBBGNCB_00826	JKOEJGKA_01049	LCIGPGNB_00865	EDGABJLD_00511
		ATPVF	V/A-type H+/Na+-transporting ATPase subunit F	K02122	-	INECDLKH_00013	HOEBDJDB_00660	EOKBIAPG_00733	-	-	HCDGGNLN_00231	-	LBCIKNMH_00997	BEDKKKGJ_00866	-	OGPKBHFM_00502	-	LEPDMCEB_00105	AFMGANDL_00781	CKFIKJHF_00562	PLBBGNCB_00829	JKOEJGKA_01046	LCIGPGNB_00870	EDGABJLD_00514
		ATPVI	V/A-type H+/Na+-transporting ATPase subunit I	K02123	-	INECDLKH_00017	HOEBDJDB_00355	EOKBIAPG_00737	-	-	HCDGGNLN_00235 HCDGGNLN_00236	-	LBCIKNMH_01001	BEDKKKGJ_00870	EBDHIBHA_01714	OGPKBHFM_00498	-	LEPDMCEB_00109	AFMGANDL_00776 AFMGANDL_00785	CKFIKJHF_00558	PLBBGNCB_00833	JKOEJGKA_01042	LCIGPGNB_00874	EDGABJLD_00518
		ATPVK	V/A-type H+/Na+-transporting ATPase subunit K	K02124	-	INECDLKH_00016	HOEBDJDB_00354	EOKBIAPG_00736	-	-	HCDGGNLN_00234	-	LBCIKNMH_01000	BEDKKKGJ_00869	EBDHIBHA_01715	OGPKBHFM_00499	-	LEPDMCEB_00108	AFMGANDL_00775 AFMGANDL_00784	CKFIKJHF_00559	PLBBGNCB_00832	JKOEJGKA_01043	LCIGPGNB_00873	-
	Nitrogen	nirB	nitrite reductase (NADH) large subunit [EC:1.7.1.15]	K00362	-	-	-	-	-	-	HCDGGNLN_01392	-	LBCIKNMH_00304	BEDKKKGJ_00691	EBDHIBHA_00114	OGPKBHFM_00130	FDOODMGP_00272	LEPDMCEB_00952	AFMGANDL_00346	CKFIKJHF_00684	PLBBGNCB_01151	JKOEJGKA_00090	LCIGPGNB_00283	-
		gdhA	glutamate dehydrogenase (NAD(P)+) [EC:1.4.1.3]	K00261	AEGNLIJN_00279 AEGNLIJN_00776	-	HOEBDJDB_00603	-	PMHFGOKI_00055	PLFNIKOD_00674	HCDGGNLN_01090 HCDGGNLN_01098	IHMBBLKE_00325	-	BEDKKKGJ_01095	EBDHIBHA_00758	OGPKBHFM_00377	FDOODMGP_00552	-	AFMGANDL_01181 AFMGANDL_01257	CKFIKJHF_00617	-	JKOEJGKA_01246	-	EDGABJLD_00305
	Sulfur	phrA/psrA	thiosulfate reductase / polysulfide reductase chain A [EC:1.8.5.5]	K08352	-	INECDLKH_00197	-	-	-	PLFNIKOD_00852	-	-	LBCIKNMH_00899	-	-	-	-	-	-	-	PLBBGNCB_00816	-	-	-
		TST	thiosulfate/3-mercaptopyruvate sulfurtransferase [EC:2.8.1.1 2.8.1.2]	K01011	AEGNLIJN_00606	-	-	EOKBIAPG_00069	-	PLFNIKOD_00265	HCDGGNLN_01227 HCDGGNLN_01285	-	LBCIKNMH_00006 LBCIKNMH_00472	BEDKKKGJ_00332 BEDKKKGJ_00681	EBDHIBHA_01264	-	FDOODMGP_00630	-	-	CKFIKJHF_00478	PLBBGNCB_00164	JKOEJGKA_00977	LCIGPGNB_00079	-
	RuBisCO	rbcL	ribulose-bisphosphate carboxylase large chain [EC:4.1.1.39]	K01601	-	INECDLKH_00199	-	-	-	PLFNIKOD_00853	-	-	-	-	-	-	-	-	-	-	-	-	-	-
	Nucleoside/nucleotide transformation	pyrG	CTP synthase [EC:6.3.4.2]	K01937	-	-	HOEBDJDB_00642	EOKBIAPG_00589	PMHFGOKI_00170	PLFNIKOD_00929	HCDGGNLN_00474 HCDGGNLN_00477 HCDGGNLN_00479 HCDGGNLN_00480	IHMBBLKE_00012	LBCIKNMH_00195	BEDKKKGJ_00587	EBDHIBHA_00342 EBDHIBHA_00344	OGPKBHFM_00634	FDOODMGP_00180	LEPDMCEB_00294	AFMGANDL_01107	CKFIKJHF_00829	PLBBGNCB_00443	JKOEJGKA_00839 JKOEJGKA_00840	-	EDGABJLD_00232
		pyrH	uridylate kinase [EC:2.7.4.22]	K09903	-	INECDLKH_00785	HOEBDJDB_00200	EOKBIAPG_00334	PMHFGOKI_00686	PLFNIKOD_00401	HCDGGNLN_00724	IHMBBLKE_00112	LBCIKNMH_00126	BEDKKKGJ_00520	EBDHIBHA_00485	OGPKBHFM_00172	FDOODMGP_00068	LEPDMCEB_00636	AFMGANDL_01408	CKFIKJHF_00548	PLBBGNCB_00288	JKOEJGKA_00483	LCIGPGNB_00482	EDGABJLD_00843
		adk	adenylate kinase [EC:2.7.4.3]	K00939	AEGNLIJN_00100	INECDLKH_00416 INECDLKH_00417	HOEBDJDB_00470	EOKBIAPG_00755	PMHFGOKI_00261	PLFNIKOD_00948	HCDGGNLN_00528	-	LBCIKNMH_01011	BEDKKKGJ_00881	EBDHIBHA_01695	OGPKBHFM_00487	-	LEPDMCEB_00119	AFMGANDL_00795	CKFIKJHF_00761	PLBBGNCB_00844	JKOEJGKA_01031	LCIGPGNB_00884	EDGABJLD_00528
		AK6	adenylate kinase [EC:2.7.4.3]	K18532	AEGNLIJN_00056	INECDLKH_00588	HOEBDJDB_00253	-	PMHFGOKI_00659	PLFNIKOD_00284	HCDGGNLN_00891	IHMBBLKE_00224	LBCIKNMH_00068	BEDKKKGJ_00422	EBDHIBHA_00628	OGPKBHFM_00302	FDOODMGP_00443	LEPDMCEB_00589	AFMGANDL_01517	CKFIKJHF_00590	PLBBGNCB_00351	JKOEJGKA_00555	LCIGPGNB_00521	EDGABJLD_00584
		ndk	nucleoside-diphosphate kinase [EC:2.7.4.6]	K00940	-	INECDLKH_00116 INECDLKH_00473	HOEBDJDB_00053	EOKBIAPG_00116	PMHFGOKI_00446	PLFNIKOD_00828	HCDGGNLN_00026	IHMBBLKE_00751	LBCIKNMH_00201 LBCIKNMH_00724	BEDKKKGJ_01004	EBDHIBHA_01405	OGPKBHFM_00396	-	LEPDMCEB_00714	AFMGANDL_01294	CKFIKJHF_00399	PLBBGNCB_00196	JKOEJGKA_00391	LCIGPGNB_00105	EDGABJLD_00727
		nrdA	ribonucleoside-diphosphate reductase alpha chain [EC:1.17.4.1]	K00525	AEGNLIJN_00503	-	HOEBDJDB_00695	EOKBIAPG_00178	PMHFGOKI_00240	PLFNIKOD_00051	HCDGGNLN_00230	-	LBCIKNMH_01172	BEDKKKGJ_00788	EBDHIBHA_00010 EBDHIBHA_00636	OGPKBHFM_00589	FDOODMGP_00394	LEPDMCEB_00333	AFMGANDL_00072 AFMGANDL_00073 AFMGANDL_00077 AFMGANDL_00877 AFMGANDL_00878 AFMGANDL_01482	CKFIKJHF_00044 CKFIKJHF_00451	PLBBGNCB_00493	JKOEJGKA_00349 JKOEJGKA_00730	LCIGPGNB_00555	EDGABJLD_00856
		relA	GTP pyrophosphokinase [EC:2.7.6.5]	K00951	-	-	-	EOKBIAPG_00670	PMHFGOKI_00663	PLFNIKOD_00550	-	-	-	-	-	-	FDOODMGP_00761	-	-	-	-	-	-	-
		E2.7.7.53	ATP adenylyltransferase [EC:2.7.7.53]	K19710	-	-	HOEBDJDB_00325	EOKBIAPG_00084 EOKBIAPG_00153	PMHFGOKI_00675	PLFNIKOD_00169 PLFNIKOD_00235	HCDGGNLN_00641 HCDGGNLN_00764	IHMBBLKE_00604 IHMBBLKE_00820	LBCIKNMH_00379	BEDKKKGJ_00752 BEDKKKGJ_00966	EBDHIBHA_00713 EBDHIBHA_01190 EBDHIBHA_01518	-	FDOODMGP_00665 FDOODMGP_00848	LEPDMCEB_00245 LEPDMCEB_00793	AFMGANDL_01163	CKFIKJHF_00282	PLBBGNCB_00111 PLBBGNCB_00158 PLBBGNCB_00577	JKOEJGKA_00301 JKOEJGKA_00889	-	EDGABJLD_00025
		thyA	thymidylate synthase [EC:2.1.1.45]	K00560	-	INECDLKH_00061	HOEBDJDB_00434	EOKBIAPG_00296	PMHFGOKI_00715	PLFNIKOD_00749	HCDGGNLN_01240	IHMBBLKE_00648	LBCIKNMH_01197	BEDKKKGJ_00320	EBDHIBHA_01248	OGPKBHFM_00705	-	LEPDMCEB_00752	AFMGANDL_00630 AFMGANDL_00636	CKFIKJHF_00483 CKFIKJHF_00487	PLBBGNCB_00155 PLBBGNCB_00161	JKOEJGKA_00335 JKOEJGKA_00342	LCIGPGNB_00065	EDGABJLD_00452 EDGABJLD_00457
		tdk	thymidine kinase [EC:2.7.1.21]	K00857	AEGNLIJN_00359	-	HOEBDJDB_00319 HOEBDJDB_00719	EOKBIAPG_00664	PMHFGOKI_00560	PLFNIKOD_00921	-	IHMBBLKE_00426	-	BEDKKKGJ_00567	EBDHIBHA_00902	OGPKBHFM_00330	-	-	AFMGANDL_00737	CKFIKJHF_00022	-	-	LCIGPGNB_00841	EDGABJLD_00678
		udk	uridine kinase [EC:2.7.1.48]	K00876	AEGNLIJN_00358	-	-	-	PMHFGOKI_00491	PLFNIKOD_00772	-	IHMBBLKE_00372	-	-	-	-	-	-	-	-	-	-	-	-
		tmk	dTMP kinase [EC:2.7.4.9]	K00943	-	INECDLKH_00061	HOEBDJDB_00626	-	PMHFGOKI_00369	PLFNIKOD_00056	HCDGGNLN_01226	IHMBBLKE_00656	LBCIKNMH_01202	BEDKKKGJ_00324	EBDHIBHA_01253	OGPKBHFM_00700	-	LEPDMCEB_00747	AFMGANDL_00636	CKFIKJHF_00483	PLBBGNCB_00161	JKOEJGKA_00342	LCIGPGNB_00069	EDGABJLD_00457
		cmk	CMP/dCMP kinase [EC:2.7.4.25]	K00945	AEGNLIJN_00318	-	HOEBDJDB_00735	EOKBIAPG_00144	-	PLFNIKOD_00105	HCDGGNLN_01454	IHMBBLKE_00707	LBCIKNMH_00786	BEDKKKGJ_00391	EBDHIBHA_01339	-	FDOODMGP_00693	LEPDMCEB_00962	AFMGANDL_00349	CKFIKJHF_00689	PLBBGNCB_01137	JKOEJGKA_00084	LCIGPGNB_00288	EDGABJLD_00298
		cdd	cytidine deaminase [EC:3.5.4.5]	K01489	-	INECDLKH_00595 INECDLKH_00712	-	-	-	-	HCDGGNLN_00304	-	-	BEDKKKGJ_00141	-	-	-	-	-	-	-	-	-	-
		dcd	dCTP deaminase [EC:3.5.4.13]	K01494	-	-	HOEBDJDB_00029	EOKBIAPG_00346	-	-	HCDGGNLN_00186 HCDGGNLN_00211	-	LBCIKNMH_00961	BEDKKKGJ_00849	EBDHIBHA_01670 EBDHIBHA_01742	OGPKBHFM_00517	FDOODMGP_00301	LEPDMCEB_00576	AFMGANDL_00145 AFMGANDL_01529	CKFIKJHF_00843	PLBBGNCB_00370	JKOEJGKA_00568	LCIGPGNB_00533	EDGABJLD_00596
		dut	dUTP pyrophosphatase [EC:3.6.1.23]	K01520	-	-	HOEBDJDB_00730	EOKBIAPG_00531	PMHFGOKI_00803	PLFNIKOD_00079	-	IHMBBLKE_00676	LBCIKNMH_00011	BEDKKKGJ_00336	EBDHIBHA_01276	-	-	-	AFMGANDL_00145 AFMGANDL_01270	CKFIKJHF_00066	PLBBGNCB_00172	JKOEJGKA_00361	LCIGPGNB_00085	EDGABJLD_00466
		upp	UTP pyrophosphatase [EC:3.6.1.-]	K07043	AEGNLIJN_00295	-	HOEBDJDB_00301	-	PMHFGOKI_00759	PLFNIKOD_00560	-	-	LBCIKNMH_00321 LBCIKNMH_00334	-	-	-	-	-	-	-	-	-	LCIGPGNB_00449	-
		nudG	(d)CTP diphosphatase [EC:3.6.1.65]	K08320	-	-	-	EOKBIAPG_00361	PMHFGOKI_00758	-	HCDGGNLN_00645 HCDGGNLN_00993	IHMBBLKE_00303	-	BEDKKKGJ_00974	EBDHIBHA_00709 EBDHIBHA_01506	-	FDOODMGP_00812	LEPDMCEB_01098	AFMGANDL_01571	-	PLBBGNCB_01050	JKOEJGKA_00595	-	EDGABJLD_00792
Environmental response	Trk type K+ transportor	trkH	trk/ktr system potassium uptake protein	K03498	-	INECDLKH_00133	HOEBDJDB_00561	EOKBIAPG_00373	PMHFGOKI_00197	-	HCDGGNLN_00828	IHMBBLKE_00245	LBCIKNMH_00045	BEDKKKGJ_01042	EBDHIBHA_00669	OGPKBHFM_00324	FDOODMGP_00468	LEPDMCEB_00077	AFMGANDL_00744 AFMGANDL_00745	CKFIKJHF_00016	PLBBGNCB_00789	JKOEJGKA_01069	LCIGPGNB_00847	-
		trkA	trk/ktr system potassium uptake protein	K03499	-	INECDLKH_00136	HOEBDJDB_00560	EOKBIAPG_00374	PMHFGOKI_00198	-	-	IHMBBLKE_00244	LBCIKNMH_00046	BEDKKKGJ_01041	EBDHIBHA_00667	OGPKBHFM_00323 OGPKBHFM_00847	FDOODMGP_00467	LEPDMCEB_00078	AFMGANDL_00746	CKFIKJHF_00015 CKFIKJHF_00852	PLBBGNCB_00790	JKOEJGKA_01068	LCIGPGNB_00848	EDGABJLD_00423
	Zinc	znuA	zinc transport system substrate-binding protein	K09815	AEGNLIJN_00770	INECDLKH_00502	HOEBDJDB_00324	EOKBIAPG_00151	-	PLFNIKOD_00130	-	IHMBBLKE_00522	-	-	-	-	-	-	-	-	-	-	-	-
		znuB	zinc transport system permease protein	K09816	AEGNLIJN_00772	INECDLKH_00500	HOEBDJDB_00322	EOKBIAPG_00359	PMHFGOKI_00696	PLFNIKOD_00128	-	IHMBBLKE_00524	-	-	-	-	-	-	-	-	-	-	-	-
		znuC	zinc transport system ATP-binding protein [EC:7.2.2.20]	K09817	AEGNLIJN_00771	INECDLKH_00501	HOEBDJDB_00323	EOKBIAPG_00358	PMHFGOKI_00695	PLFNIKOD_00129	-	IHMBBLKE_00523	-	-	-	-	-	-	-	-	-	-	-	-
	Chemotaxis	cheA	two-component system, chemotaxis family, sensor kinase CheA [EC:2.7.13.3]	K03407	AEGNLIJN_00305	INECDLKH_00840	-	EOKBIAPG_00768	PMHFGOKI_00617	PLFNIKOD_00689	-	-	-	-	-	-	-	-	-	-	-	JKOEJGKA_00046	-	-
		cheW	purine-binding chemotaxis protein CheW	K03408	-	INECDLKH_00834	-	EOKBIAPG_00763	PMHFGOKI_00622	PLFNIKOD_00684	-	-	-	-	-	-	-	-	-	-	-	-	-	-
		cheC	chemotaxis protein CheC	K03410	-	INECDLKH_00841	-	EOKBIAPG_00765 EOKBIAPG_00767	PMHFGOKI_00618 PMHFGOKI_00620	PLFNIKOD_00686 PLFNIKOD_00688	-	-	-	-	-	-	-	-	-	-	-	-	-	-
		cheD	chemotaxis protein CheD [EC:3.5.1.44]	K03411	-	INECDLKH_00842	-	EOKBIAPG_00766	PMHFGOKI_00619	PLFNIKOD_00687	-	-	-	-	-	-	-	-	-	-	-	-	-	-
		cheB	two-component system, chemotaxis family, protein-glutamate methylesterase/glutaminase [EC:3.1.1.61 3.5.1.44]	K03412	-	INECDLKH_00832	-	EOKBIAPG_00762 EOKBIAPG_00769	PMHFGOKI_00623	PLFNIKOD_00683 PLFNIKOD_00690	-	-	-	-	-	-	-	-	-	-	-	-	-	-
		cheY	two-component system, chemotaxis family, chemotaxis protein CheY	K03413	-	INECDLKH_00832 INECDLKH_00833 INECDLKH_00840	-	EOKBIAPG_00762	PMHFGOKI_00623 PMHFGOKI_00624	PLFNIKOD_00682 PLFNIKOD_00683 PLFNIKOD_00689	-	-	-	-	-	-	-	-	-	-	-	-	-	-
	Reactive oxygen species	SOD2	superoxide dismutase, Fe-Mn family [EC:1.15.1.1]	K04564	-	-	-	-	-	-	HCDGGNLN_00154	-	LBCIKNMH_00311	BEDKKKGJ_00727	EBDHIBHA_00105	OGPKBHFM_00133	FDOODMGP_00276	LEPDMCEB_00365	AFMGANDL_01588	CKFIKJHF_00094	PLBBGNCB_00510	JKOEJGKA_00717	LCIGPGNB_00542	EDGABJLD_00606
	Cas proteins	cas1	CRISP-associated protein Cas1	K15342	-	-	-	-	-	-	-	-	-	-	-	-	-	-	-	-	-	JKOEJGKA_00878	-	-
		cas2	CRISPR-associated protein Cas2	K09951	-	-	-	-	-	-	-	-	-	-	-	-	-	-	-	-	-	JKOEJGKA_00877	-	-
		cas3	CRISPR-associated endonuclease/helicase Cas3 [EC:3.1.-.- 5.6.2.4]	K07012	AEGNLIJN_00046	-	-	-	-	PLFNIKOD_00306	HCDGGNLN_00332	-	LBCIKNMH_00806	-	-	-	-	-	-	-	PLBBGNCB_00641	JKOEJGKA_00880	-	-
		csa3	CRISPR-associated protein Csa3	K07725	-	-	-	-	-	-	HCDGGNLN_00466	-	-	-	EBDHIBHA_00232	-	-	-	-	-	-	-	-	-
		cas4	CRISPR-associated exonuclease Cas4 [EC:3.1.12.1]	K07464	-	-	-	-	PMHFGOKI_00417	PLFNIKOD_00870	-	-	-	-	-	-	-	LEPDMCEB_00653	AFMGANDL_01389	-	-	JKOEJGKA_00879	-	EDGABJLD_00824
		cas6	CRISPR-associated endoribonuclease Cas6 [EC:3.1.-.-]	K19091	-	-	-	-	-	PLFNIKOD_00310	-	-	-	-	-	-	-	-	-	-	-	JKOEJGKA_00884	-	-
		csh1	CRISPR-associated protein Csh1	K19114	-	-	-	-	-	PLFNIKOD_00309	-	-	-	-	-	-	-	-	-	-	-	JKOEJGKA_00883	-	-
		csh2	CRISPR-associated protein Csh2	K19115	-	-	-	-	-	PLFNIKOD_00308	-	-	-	-	-	-	-	-	-	-	-	JKOEJGKA_00882	-	-
		cas5h	CRISPR-associated protein Cas5h	K19116	-	-	-	-	-	PLFNIKOD_00307	-	-	-	-	-	-	-	-	-	-	-	JKOEJGKA_00881	-	-
