# Supplementary material for: Comparative Genomic Insights into the Evolution of Halobacteria-Associated “Candidatus Nanohaloarchaeota”
Source: mSystems. 2022 Oct 19;7(6):e00669-22. doi: 10.1128/msystems.00669-22 (PMC9765267; doi:10.1128/msystems.00669-22)
Supplement: TABLE S3 [file msystems.00669-22-s0009.xlsx]

## Sheet: Table S3
Table S3 Average isoelectric points and amino acid compositions of the predicted proteomes of Ca. Nanohaloarchaeota and reference species
	Environmental adaptation strategy (or putative strategy)	Species or genomes	Family	Average isoelectric point	Amino acid composition (%)
					Alanine (A)	Cysteine (C)	Aspartic acid (D)	Glutamic acid (E)	Phenylalanine (F)	Glycine (G)	Histidine (H)	Isoleucine (I)	Lysine (K)	Leucine (L)	Methionine (M)	Asparagine (N)	Proline (P)	Glutamine (Q)	Arginine (R)	Serine (S)	Threonine (T)	Valine (V)	Tryptophan (W)	Tyrosine (Y)	Selenocysteine (U)	Unknown (X)
Reference species	Nonhalophile	Escherichia coli#	-	6.986	9.44424	1.15285	5.24374	5.87697	3.77744	7.33427	2.20996	5.88912	4.51737	10.3823	2.74446	4.05328	4.39288	4.4441	5.63096	5.98936	5.50216	7.00107	1.53424	2.87902	0.000189968	None
	Nonhalophile	Bacillus subtilis		6.903	7.68507	0.786856	5.18303	7.25682	4.50035	6.91658	2.27012	7.36994	7.06642	9.66249	2.78882	3.95199	3.66408	3.8362	4.09014	6.27916	5.42145	6.74723	1.03381	3.48945	None	None
	Nonhalophile	Sulfolobus islandicus		7.622	5.64293	0.612655	4.74722	6.86498	4.34402	6.46595	1.29944	9.73201	7.68394	10.2652	2.20339	5.07055	3.85426	2.12089	4.41946	6.71554	4.78279	7.32362	1.02109	4.83011	None	None
	"salt-out"	Halomonas elongata		6.22	11.1836	0.914174	6.0902	6.72003	3.38307	8.36782	2.47131	4.54237	2.43907	11.3806	2.51552	2.43849	4.98417	3.61448	7.56017	5.45455	4.98899	7.13574	1.50321	2.31244	None	None
	"salt-out"	Spiribacter salinus		6.223	12.2331	0.833789	6.06946	6.46978	3.2053	8.70233	2.33326	4.73227	1.9619	10.8824	2.34055	2.37315	5.10163	3.78866	7.74251	4.93043	5.22074	7.49153	1.3585	2.22872	None	None
	"salt-in"	Salinibacter ruber		5.873	10.6893	0.692041	7.00014	7.036	3.39421	8.36515	2.22945	3.71094	2.11653	9.67455	1.91213	2.45134	5.65369	3.54635	7.73466	5.84466	6.21573	7.86299	1.25289	2.61721	None	None
	"salt-in"	Natranaerobius thermophilus#		6.21	6.03616	0.887471	5.83541	8.49749	4.1354	6.91586	1.85371	8.03067	6.91991	9.77651	2.4656	4.98721	3.6432	3.82208	4.00544	6.05038	5.0778	6.6522	0.826972	3.58008	0.000437609	None
	"salt-in"	Haloarcula hispanica		4.735	10.616	0.720147	8.43615	8.16373	3.27093	8.38306	1.9655	4.32859	1.92443	8.90647	1.85924	2.47832	4.59501	3.01653	6.02929	5.81534	6.8296	8.8316	1.12026	2.70985	None	None
	"salt-in"	Haloferax mediterranei		4.827	10.0026	0.706632	8.23146	8.2721	3.52997	8.28313	2.06586	4.38257	2.26778	8.8354	1.81155	2.67736	4.55288	2.58706	6.17262	6.12441	6.67751	9.01099	1.11922	2.68885	None	None
	"salt-in"	Natronococcus occultus		4.708	10.6537	0.764609	8.45273	9.60779	3.19496	8.31411	1.98175	4.28778	1.72607	9.12994	1.69741	2.19657	4.65082	2.34956	6.65572	5.33079	6.26184	8.82931	1.15122	2.76332	None	None
Genomes used in this research	"salt-out"	AB_1215_Bin_137	-	8.104	5.27864	1.26834	4.72412	7.46782	4.63965	6.13908	1.53751	9.00139	9.5082	9.91873	2.00799	5.57493	3.36956	2.92577	4.00592	6.6262	5.48171	5.94563	0.981675	3.59714	None	None
	"salt-in"	NHA21	Nanohalalkaliarchaeaceae	5.035	7.80555	0.77182	8.68458	9.00436	3.48892	7.46683	2.47123	5.61562	3.12179	8.51751	2.51246	3.31727	3.9605	3.63705	5.56737	5.30103	6.38775	7.99125	1.05495	3.32215	None	None
	"salt-in"	NHA24	Nanoanaerosalinaceae	6.106	4.68113	0.84721	6.2769	10.5894	4.91806	7.10146	1.60191	6.45956	8.57688	8.64673	2.28487	4.42579	3.15709	2.32027	4.33752	6.82252	4.72361	8.02749	0.770748	3.43085	None	None
	"salt-in"	NHA20	Nanoanaerosalinaceae	5.69	4.7232	0.830367	7.08928	11.7396	4.48211	6.90602	1.65259	7.15036	7.92331	8.16358	2.53345	4.41247	3.18382	2.28544	4.65641	6.25891	4.62057	7.27253	0.762358	3.35364	None	None
	"salt-in"	NHA23	Nanoanaerosalinaceae	6.162	4.41257	0.967289	6.79713	10.5545	4.75526	6.831	1.63921	7.95005	8.45307	8.36209	2.59956	4.75812	3.05322	2.19894	4.6292	6.32185	4.48763	6.85425	0.872233	3.5028	None	None
	"salt-in"	NHA-2	Nanoanaerosalinaceae	5.976	4.51084	0.962516	6.9498	10.7801	4.7561	6.81184	1.68017	7.74612	8.50653	8.22939	2.60154	4.59434	3.07957	2.17433	4.57014	6.32493	4.49268	6.9502	0.805593	3.47329	None	None
	"salt-in"	J07AB56	Nanosalinaceae	5.432	7.59951	0.801643	7.30261	9.60284	3.51348	7.81297	1.853	4.33168	3.65193	8.91277	2.19491	3.30096	3.97634	3.50941	6.47752	7.77609	5.52274	8.09362	0.887589	2.67964	None	0.19877
	"salt-in"	NHA25	Nanosalinaceae	4.865	6.35331	0.692362	7.55384	12.1411	3.86692	7.27077	1.83782	5.98427	5.10287	8.5254	2.36079	3.70623	3.48307	3.03738	5.25841	6.18392	4.87713	7.4408	0.955138	3.36842	None	None
	"salt-in"	MAG_AT22	Nanosalinaceae	5.186	5.91794	0.64186	7.07575	11.5269	3.96246	7.16346	1.64319	6.02957	6.47375	8.27907	2.40731	4.49568	3.36146	3.13953	4.70432	7.05415	5.03123	7.01296	0.90299	3.17641	None	None
	"salt-in"	SW_7_43_1	Nanosalinaceae	5.21	5.71958	0.667792	6.96952	11.3667	3.90378	6.99795	1.60464	6.5427	6.70393	8.22917	2.26932	4.85207	3.2294	3.31296	4.79174	6.91612	5.19914	6.56004	0.878948	3.28453	None	None
	"salt-in"	Nha-CHl	Nanosalinaceae	5.592	5.58107	0.704185	7.09292	9.86162	3.94458	6.94241	1.68621	6.81877	6.30709	8.49658	2.55435	4.96592	3.35865	3.7598	4.63062	7.12887	5.37412	6.53689	0.923235	3.33211	None	None
	"salt-in"	B1-Br10_U2g1	Nanosalinaceae	5.174	5.78223	0.634458	7.02821	11.9798	3.81471	6.81656	1.69033	6.38907	6.38345	8.6572	2.26204	4.10455	3.31932	3.20413	4.89259	6.4401	5.2063	7.23563	0.830649	3.32868	None	None
	"salt-in"	NHA26	Nanosalinaceae	5.255	5.60174	0.654905	6.9123	11.809	3.95995	6.44203	1.75106	6.38325	6.68018	8.79901	2.17912	4.53836	3.30505	3.29412	4.51425	6.56073	5.31423	6.8814	0.881748	3.53754	None	None
	"salt-in"	M3_22	Nanosalinaceae	5.114	6.63216	0.59743	7.13859	11.2537	3.92017	7.21484	1.67504	6.08077	5.82468	8.3205	2.46669	4.11116	3.40079	3.50401	4.64924	6.82783	5.09812	7.05587	0.915748	3.31266	None	None
	"salt-in"	J07AB43	Nanosalinaceae	5.223	5.89603	0.698036	7.37254	10.2522	3.86851	6.8899	1.72432	6.25168	5.83238	8.24943	2.43797	4.56773	3.44775	3.73297	4.85177	7.53224	5.22746	6.92643	0.847131	3.2574	None	0.13613
	"salt-in"	NHA29	Nanosalinaceae	4.917	6.62432	0.621295	7.55684	11.9175	4.10448	7.11928	1.76335	6.12783	5.18298	8.30871	2.43549	3.87799	3.38226	3.17812	4.92761	6.5288	5.08591	7.23098	0.841618	3.18467	None	None
	"salt-in"	LC1Nh	Nanosalinaceae	5.078	6.05194	0.651842	7.20713	11.406	3.96179	6.99774	1.66969	6.33169	6.34488	8.18371	2.32322	4.64881	3.25515	3.63468	4.38192	6.91114	5.30403	6.72679	0.880849	3.12695	None	None
	"salt-in"	SG9	Nanosalinaceae	5.182	6.13084	0.616756	7.16064	11.496	4.03304	7.36228	1.60214	5.94993	6.16223	8.22035	2.32372	4.38095	3.31591	3.38046	4.78985	6.82902	5.26952	6.77987	0.930315	3.26617	None	None
	"salt-in"	B1-Br10_U2g21	Nanosalinaceae	5.184	6.08369	0.722293	7.19306	11.6554	3.9388	6.87651	1.72172	6.62427	6.00818	8.55135	2.33864	4.54036	3.27542	3.25924	4.48643	6.72259	5.02659	6.72716	0.8787	3.36959	None	None
	"salt-in"	NHA-1	Nanosalinaceae	5.184	6.01442	0.652041	6.92844	11.4424	4.1949	6.92934	1.64606	6.6332	6.25618	8.62842	2.46212	4.518	3.22021	3.27548	4.487	6.79318	4.90536	6.90328	0.862797	3.24717	None	None
Note: Isoelectric point of each protein was estimated by the average isoelectric point of seventeen models using IPC (see Methods). #, there are selenocysteines in the proteome but the percentage is lower than 0.01%. None, no selenocysteine and unknown amino acid was found in the proteome. The genomes of archaeal "salt-in" taxa: Haloferax mediterranei, GCA_000306765.2; Haloarcula hispanica, GCA_0…
